# Supplementary material for: The human laryngeal microbiome: effects of cigarette smoke and reflux
Source: Sci Rep. 2016 Oct 24;6:35882. doi: 10.1038/srep35882 (PMC5075886; doi:10.1038/srep35882)
Supplement: Supplementary Dataset 1 [file srep35882-s2.xls]

## Sheet: Supplementary Table S2
The human laryngeal microbiome: effects of cigarette smoke and reflux
Marie E. Jetté, Kimberly A. Dill-McFarland, Alissa S. Hanshew, Garret Suen, Susan L. Thibeault
Table S2. OTU counts and classifications
			GERD Nonsmokers																				GERD Smokers											LPR Nonsmokers
			10	11	14	18	23	44	53	57	62	91	134	143	146	149	150	158	168	172	184		20	31	32	60	61	67	69	120	201	211		47	50	71	72	73	77	81	84	98	101	103	113	115	118	123	124
OTU	Taxonomy
Otu00001	k__Bacteria;p__Firmicutes;c__Bacilli;o__Lactobacillales;f__Streptococcaceae;g__Streptococcus;unclassified;		3	113	1	7	5	8	44	14	2	89	13	186	10	30	17	18	12	21	50		222	12	22	290	29	129	13	206	19	37		3	25	14	47	47	4	15	81	12	39	3	14	4	15	2	4
Otu00002	k__Bacteria;p__Proteobacteria;c__Betaproteobacteria;o__Burkholderiales;f__Comamonadaceae;unclassified;unclassified;		107	2	38	10	113	0	10	17	2	1	87	2	32	52	40	96	90	9	34		4	58	123	0	6	0	2	42	80	12		95	150	105	46	14	105	125	24	112	1	82	20	82	63	77	67
Otu00003	k__Bacteria;p__Bacteroidetes;c__Flavobacteriia;o__Flavobacteriales;f__Weeksellaceae;g__Cloacibacterium;s__;		68	0	17	14	72	24	55	44	0	15	56	1	17	21	30	111	38	4	8		3	57	58	2	43	6	65	10	20	7		70	28	107	26	8	62	57	11	72	1	28	9	65	60	60	70
Otu00004	k__Bacteria;p__Proteobacteria;c__Epsilonproteobacteria;o__Campylobacterales;f__Helicobacteraceae;g__Helicobacter;s__pylori;		3	0	0	3	6	11	0	1	19	0	1	124	0	0	0	1	11	0	0		1	0	0	0	2	48	3	0	0	0		0	0	0	0	2	0	6	0	3	0	5	1	65	58	88	104
Otu00005	k__Bacteria;p__Firmicutes;c__Bacilli;o__Lactobacillales;f__Streptococcaceae;g__Streptococcus;unclassified;		0	0	0	0	0	0	0	0	0	0	0	0	0	0	0	0	0	0	0		0	0	0	0	0	0	0	0	0	0		0	0	0	0	0	0	0	0	0	0	0	0	0	0	0	0
Otu00006	k__Bacteria;p__Bacteroidetes;c__Bacteroidia;o__Bacteroidales;f__Prevotellaceae;g__Prevotella;s__melaninogenica;		0	4	1	1	0	0	4	5	105	0	6	2	15	29	7	3	7	43	63		0	20	3	0	1	0	0	2	11	51		0	5	2	11	31	0	1	8	0	84	0	1	1	1	1	0
Otu00007	k__Bacteria;p__Firmicutes;c__Bacilli;o__Lactobacillales;f__Streptococcaceae;g__Streptococcus;unclassified;		0	0	0	0	0	0	0	0	0	0	0	0	0	0	0	0	0	0	0		0	0	0	0	0	0	0	0	0	0		0	0	0	0	0	0	0	0	0	0	0	0	0	0	0	0
Otu00008	k__Bacteria;p__Firmicutes;c__Clostridia;o__Clostridiales;f__Veillonellaceae;unclassified;unclassified;		1	12	0	4	0	1	6	0	53	11	9	2	33	38	6	0	2	23	16		0	4	1	1	11	3	1	3	14	17		0	0	0	4	14	1	1	13	1	39	4	4	0	1	0	0
Otu00009	k__Bacteria;p__Firmicutes;c__Bacilli;o__Lactobacillales;f__Streptococcaceae;g__Streptococcus;unclassified;		7	45	4	2	3	0	12	4	14	2	4	1	35	25	23	6	7	40	27		8	5	6	0	7	0	1	5	45	14		1	2	3	6	12	4	5	36	2	25	2	31	1	8	2	1
Otu00010	k__Bacteria;p__Actinobacteria;c__Actinobacteria;o__Actinomycetales;f__Propionibacteriaceae;g__Propionibacterium;s__acnes;		21	0	3	5	18	0	5	31	1	3	11	0	33	4	77	12	27	6	3		0	11	7	0	8	4	9	2	1	3		13	8	8	25	6	11	24	2	13	4	55	129	12	21	13	10
Otu00011	k__Bacteria;p__Proteobacteria;c__Gammaproteobacteria;o__Pseudomonadales;f__Moraxellaceae;g__Acinetobacter;s__guillouiae;		14	0	12	38	19	10	4	4	0	4	13	1	10	4	6	7	15	1	1		0	7	14	1	11	9	26	2	2	1		15	4	8	8	7	39	14	0	14	0	6	9	16	14	12	13
Otu00012	k__Bacteria;p__Firmicutes;c__Bacilli;o__Bacillales;unclassified;unclassified;unclassified;		19	0	3	4	12	4	7	4	0	2	18	0	2	5	0	12	2	0	1		1	7	20	0	1	0	5	2	3	1		18	3	12	3	1	1	2	2	3	0	6	2	25	19	22	22
Otu00013	k__Bacteria;p__Bacteroidetes;c__Bacteroidia;o__Bacteroidales;f__Paraprevotellaceae;g__Prevotella;s__;		0	6	0	0	0	0	1	0	32	2	7	0	0	6	0	1	2	11	16		0	5	0	0	1	0	9	1	7	30		0	0	0	2	29	0	1	9	0	8	0	0	0	1	0	0
Otu00014	k__Bacteria;p__Proteobacteria;c__Gammaproteobacteria;o__Pseudomonadales;f__Pseudomonadaceae;g__Pseudomonas;unclassified;		11	0	2	8	16	0	1	6	3	0	11	3	0	12	0	2	1	0	1		0	1	7	0	3	6	13	1	5	0		6	8	7	7	45	29	7	1	5	1	16	8	5	7	3	2
Otu00015	k__Bacteria;p__Proteobacteria;c__Betaproteobacteria;o__Rhodocyclales;f__Rhodocyclaceae;g__Dechloromonas;unclassified;		20	0	4	5	10	0	10	8	0	3	11	0	0	6	2	16	5	0	4		1	8	20	0	5	0	10	5	14	0		17	24	15	3	1	2	3	4	7	0	3	1	11	8	15	9
Otu00016	k__Bacteria;p__Proteobacteria;c__Betaproteobacteria;o__Neisseriales;f__Neisseriaceae;g__Neisseria;unclassified;		1	6	1	0	0	0	3	5	1	0	2	2	0	3	1	1	1	7	6		0	2	0	0	0	0	0	1	1	1		0	0	2	10	0	0	0	6	0	27	0	15	0	4	0	0
Otu00017	k__Bacteria;p__Proteobacteria;c__Gammaproteobacteria;o__Pasteurellales;f__Pasteurellaceae;g__Haemophilus;s__influenzae;		0	0	0	0	0	0	0	0	0	0	0	6	0	0	0	0	0	0	0		0	0	0	0	0	0	0	1	0	4		0	0	0	0	0	0	0	0	0	0	0	0	0	0	0	0
Otu00018	k__Bacteria;p__Bacteroidetes;c__Bacteroidia;o__Bacteroidales;f__Prevotellaceae;g__Prevotella;s__pallens;		0	7	0	0	1	0	1	1	36	2	2	0	1	10	0	0	1	7	13		0	2	0	0	0	0	0	0	0	3		0	1	0	1	6	0	0	5	0	11	0	1	0	0	0	0
Otu00019	k__Bacteria;p__Proteobacteria;c__Gammaproteobacteria;o__Pasteurellales;f__Pasteurellaceae;unclassified;unclassified;		0	33	0	0	1	0	12	0	2	2	1	0	4	3	0	1	0	4	5		0	3	0	0	0	0	0	1	12	1		0	0	1	7	3	0	1	30	0	6	0	0	0	2	1	1
Otu00020	k__Bacteria;p__Fusobacteria;c__Fusobacteriia;o__Fusobacteriales;f__Leptotrichiaceae;unclassified;unclassified;		0	0	0	0	0	0	0	0	0	0	0	0	0	0	0	0	0	0	0		0	0	0	0	0	0	0	0	0	0		0	0	0	0	0	1	0	0	0	0	0	1	0	0	0	0
Otu00021	k__Bacteria;p__Proteobacteria;c__Betaproteobacteria;o__Burkholderiales;f__Comamonadaceae;g__Aquabacterium;s__;		1	0	3	1	9	4	1	9	0	1	0	0	7	1	3	3	40	6	2		0	0	1	0	27	1	7	1	0	1		3	1	0	1	1	9	21	0	25	0	1	8	5	3	2	2
Otu00022	k__Bacteria;p__Fusobacteria;c__Fusobacteriia;o__Fusobacteriales;f__Leptotrichiaceae;g__Leptotrichia;s__;		0	4	0	0	0	0	1	0	5	6	0	0	2	3	12	1	3	13	5		0	2	0	3	0	0	0	0	0	5		0	1	0	3	3	4	0	3	0	9	0	0	0	0	0	0
Otu00023	k__Bacteria;p__Bacteroidetes;c__Bacteroidia;o__Bacteroidales;f__Porphyromonadaceae;g__Porphyromonas;s__;		0	18	0	0	0	0	5	0	0	2	7	1	0	0	0	0	1	0	7		30	5	0	0	0	0	3	2	12	1		1	0	0	31	0	1	1	14	0	9	2	1	1	1	0	0
Otu00024	k__Bacteria;p__Actinobacteria;c__Actinobacteria;o__Actinomycetales;f__Actinomycetaceae;g__Actinomyces;unclassified;		1	2	0	0	0	0	1	0	5	1	0	0	0	2	0	0	1	4	1		0	0	1	0	2	0	0	1	3	2		0	0	0	0	3	0	0	1	0	5	0	0	1	1	0	0
Otu00025	k__Bacteria;p__Fusobacteria;c__Fusobacteriia;o__Fusobacteriales;f__Fusobacteriaceae;g__Fusobacterium;s__;		1	4	0	6	3	1	1	1	7	1	20	0	11	0	3	6	0	3	4		0	18	2	2	2	0	0	1	10	8		0	0	0	3	6	0	0	4	0	11	2	6	0	1	0	0
Otu00026	k__Bacteria;p__Firmicutes;c__Bacilli;o__Bacillales;f__Staphylococcaceae;g__Staphylococcus;unclassified;		2	2	1	3	1	13	2	6	0	1	0	0	15	5	35	1	11	0	1		0	4	3	1	8	0	3	1	12	57		3	2	3	2	1	5	2	1	4	0	2	8	0	2	1	0
Otu00027	k__Bacteria;p__Firmicutes;c__Bacilli;o__Lactobacillales;unclassified;unclassified;unclassified;		0	12	0	0	0	0	3	0	3	1	3	0	2	3	1	0	1	9	4		0	1	2	0	0	2	0	2	7	1		2	0	0	3	3	2	2	12	4	3	0	2	0	0	0	0
Otu00028	k__Bacteria;p__Firmicutes;c__Bacilli;o__Bacillales;f__Paenibacillaceae;g__Paenibacillus;unclassified;		9	0	58	21	0	73	0	0	0	0	0	0	0	1	0	1	1	0	0		9	0	8	0	0	0	0	0	1	8		20	0	1	0	0	1	0	0	0	0	0	0	0	0	0	0
Otu00029	k__Bacteria;p__Proteobacteria;c__Betaproteobacteria;o__Burkholderiales;f__Comamonadaceae;unclassified;unclassified;		1	0	1	1	5	3	7	4	0	2	10	0	5	5	4	1	2	0	1		1	1	0	0	2	2	2	0	0	0		2	5	0	4	1	6	1	2	1	0	5	7	2	2	0	0
Otu00030	k__Bacteria;p__Bacteroidetes;c__Bacteroidia;o__Bacteroidales;f__Prevotellaceae;g__Prevotella;unclassified;		0	0	0	0	0	0	0	0	7	0	0	0	14	8	0	0	0	0	3		0	0	0	0	0	0	0	0	0	3		0	0	0	1	5	0	0	0	0	6	0	0	0	0	1	0
Otu00031	k__Bacteria;p__Firmicutes;c__Bacilli;o__Gemellales;f__Gemellaceae;unclassified;unclassified;		1	6	0	0	0	0	2	2	1	9	1	1	2	2	2	0	2	0	7		14	3	0	11	1	0	3	30	4	2		0	0	0	5	2	0	0	5	0	3	0	0	0	0	0	0
Otu00032	k__Bacteria;p__Cyanobacteria;c__Chloroplast;o__Streptophyta;f__;g__;s__;		0	0	0	0	1	0	0	0	0	0	0	0	1	1	0	1	0	0	0		0	1	0	0	0	0	0	0	5	0		25	6	0	1	0	0	0	3	0	0	0	0	0	1	1	1
Otu00033	k__Bacteria;p__Firmicutes;c__Clostridia;o__Clostridiales;f__Lachnospiraceae;unclassified;unclassified;		0	0	0	0	0	0	0	0	7	1	0	0	0	1	0	3	0	6	3		0	2	0	1	0	0	0	0	3	3		0	0	0	1	1	0	0	1	0	3	0	3	0	0	0	0
Otu00034	k__Bacteria;p__Proteobacteria;c__Gammaproteobacteria;o__Pseudomonadales;f__Moraxellaceae;g__Moraxella;s__;		0	1	0	0	0	0	0	0	0	0	0	0	0	0	0	1	0	0	1		0	0	1	1	0	16	3	0	1	0		0	5	1	0	0	0	0	1	17	0	0	0	0	0	0	0
Otu00035	k__Bacteria;p__Proteobacteria;c__Betaproteobacteria;o__Burkholderiales;f__Comamonadaceae;unclassified;unclassified;		0	0	0	68	0	71	49	80	0	35	0	0	0	0	0	0	0	0	0		0	0	0	1	61	35	49	0	0	0		0	0	0	0	3	0	0	0	0	0	0	0	0	0	0	0
Otu00036	k__Bacteria;p__Proteobacteria;c__Gammaproteobacteria;o__Pasteurellales;f__Pasteurellaceae;unclassified;unclassified;		0	10	0	0	0	0	2	0	1	0	0	0	0	0	0	0	3	5	4		28	0	0	0	0	0	0	2	0	0		0	0	0	6	1	0	1	7	0	1	0	0	0	0	0	0
Otu00037	k__Bacteria;p__Firmicutes;c__Clostridia;o__Clostridiales;f__Tissierellaceae;g__Parvimonas;s__;		0	0	0	0	0	0	0	0	0	0	0	0	0	0	0	0	0	0	1		0	7	1	1	4	0	0	0	0	10		0	0	0	0	2	0	0	0	0	2	0	0	0	0	0	0
Otu00038	k__Bacteria;p__Firmicutes;c__Clostridia;o__Clostridiales;f__Lachnospiraceae;g__Oribacterium;s__;		0	2	0	0	0	1	3	0	2	0	1	0	2	5	0	0	0	4	6		0	0	0	0	0	0	0	0	6	1		0	0	0	1	4	0	2	1	0	3	0	1	0	1	0	0
Otu00039	k__Bacteria;p__Proteobacteria;c__Gammaproteobacteria;o__Enterobacteriales;f__Enterobacteriaceae;unclassified;unclassified;		4	0	1	0	0	0	0	0	0	0	1	0	1	0	0	0	0	0	1		0	1	2	0	1	0	0	1	1	0		3	3	1	2	0	5	2	0	1	0	0	0	2	2	2	2
Otu00040	k__Bacteria;p__Actinobacteria;c__Coriobacteriia;o__Coriobacteriales;f__Coriobacteriaceae;g__Atopobium;s__;		0	1	0	0	0	0	0	0	10	0	0	0	3	3	0	0	0	7	1		0	7	0	0	0	0	0	0	0	6		0	0	0	1	2	0	0	0	0	1	0	0	0	0	0	0
Otu00041	k__Bacteria;p__Proteobacteria;c__Gammaproteobacteria;o__Pasteurellales;f__Pasteurellaceae;unclassified;unclassified;		0	0	0	0	0	0	0	0	0	0	0	0	0	0	0	0	0	0	0		0	0	0	0	0	0	0	0	0	0		0	0	0	0	0	0	0	0	0	0	0	0	0	0	0	0
Otu00042	k__Bacteria;p__Firmicutes;c__Clostridia;o__Clostridiales;f__Lachnospiraceae;g__Moryella;s__;		0	1	0	0	1	0	0	0	3	0	1	0	3	0	0	0	1	1	1		0	0	0	0	0	0	0	0	14	3		0	0	0	0	1	0	0	2	0	0	0	0	0	0	0	0
Otu00043	k__Bacteria;p__Proteobacteria;c__Betaproteobacteria;o__Rhodocyclales;f__Rhodocyclaceae;g__Zoogloea;s__;		2	0	3	0	1	0	1	1	0	0	2	0	0	1	0	0	1	0	1		0	1	3	0	0	0	0	0	2	0		2	3	2	2	0	2	3	0	1	0	4	0	1	1	1	1
Otu00044	k__Bacteria;p__Proteobacteria;c__Alphaproteobacteria;o__Sphingomonadales;f__Sphingomonadaceae;g__Sphingobium;unclassified;		1	0	0	1	2	4	0	0	0	0	2	1	1	1	0	1	0	0	0		0	1	1	0	0	0	0	0	2	0		2	1	3	1	0	2	2	0	1	0	1	1	1	2	2	1
Otu00045	k__Bacteria;p__Proteobacteria;c__Betaproteobacteria;o__Burkholderiales;f__Alcaligenaceae;g__Denitrobacter;s__;		2	0	1	1	0	1	0	1	1	1	1	0	0	1	0	1	0	0	0		0	0	2	0	1	0	1	0	0	0		1	0	1	1	0	0	1	0	1	0	6	2	4	3	3	4
Otu00046	k__Bacteria;p__Firmicutes;c__Clostridia;o__Clostridiales;f__Veillonellaceae;g__Selenomonas;s__noxia;		0	0	0	0	0	0	0	0	0	2	0	0	0	0	1	0	0	0	0		0	0	0	0	0	0	0	0	0	1		0	0	0	2	1	0	0	0	0	1	0	0	0	0	0	0
Otu00047	k__Bacteria;p__Proteobacteria;c__Gammaproteobacteria;o__Pseudomonadales;f__Moraxellaceae;g__Enhydrobacter;s__;		0	0	1	0	1	0	0	0	0	0	2	0	1	0	0	0	2	0	0		0	1	1	0	0	0	1	0	0	1		1	0	1	0	0	1	1	0	1	0	0	0	0	11	1	1
Otu00048	k__Bacteria;p__Bacteroidetes;c__Bacteroidia;o__Bacteroidales;f__Prevotellaceae;g__Prevotella;s__;		2	2	0	0	0	0	0	0	1	0	0	0	0	1	0	1	0	0	0		0	12	1	0	0	0	0	1	0	0		0	0	0	0	0	0	0	1	0	3	0	0	0	0	0	0
Otu00049	k__Bacteria;p__Actinobacteria;unclassified;unclassified;unclassified;unclassified;unclassified;		0	0	0	0	0	0	0	0	0	0	0	0	1	0	1	0	0	0	0		0	0	0	0	0	0	0	0	0	0		0	0	0	0	0	0	0	0	0	0	0	0	0	0	0	0
Otu00050	k__Bacteria;p__Actinobacteria;c__Actinobacteria;o__Actinomycetales;f__Micrococcaceae;unclassified;unclassified;		0	1	1	0	2	0	1	1	0	0	0	0	2	0	1	1	2	0	0		0	2	0	0	1	1	1	1	0	1		1	1	1	2	0	5	2	1	2	1	3	9	1	1	1	1
Otu00051	k__Bacteria;p__Firmicutes;c__Bacilli;o__Lactobacillales;f__Streptococcaceae;g__Streptococcus;unclassified;		0	0	0	0	0	0	0	0	0	0	0	0	0	0	0	0	0	0	0		0	0	0	0	0	0	0	0	0	0		0	0	0	0	0	0	0	0	0	0	0	0	0	0	0	0
Otu00052	k__Bacteria;p__Firmicutes;c__Bacilli;o__Lactobacillales;f__Aerococcaceae;g__Facklamia;s__;		2	0	1	0	2	0	0	2	0	0	1	0	1	1	1	0	2	0	0		0	1	1	0	0	0	0	1	1	0		1	2	0	0	0	0	2	0	2	0	0	1	2	1	3	2
Otu00053	k__Bacteria;p__Bacteroidetes;c__Bacteroidia;o__Bacteroidales;f__Prevotellaceae;g__Prevotella;unclassified;		0	0	0	0	0	0	0	0	0	0	0	0	3	1	3	0	0	0	0		0	0	0	0	0	0	0	0	0	0		0	0	0	0	0	0	0	0	0	0	0	0	0	0	0	0
Otu00054	k__Bacteria;p__Proteobacteria;c__Alphaproteobacteria;o__Sphingomonadales;unclassified;unclassified;unclassified;		1	0	0	0	2	0	0	0	0	0	2	0	0	2	1	0	1	0	0		1	1	1	0	0	0	0	0	1	0		2	1	3	1	0	0	1	0	1	0	2	2	2	2	2	2
Otu00055	k__Bacteria;p__Firmicutes;c__Clostridia;o__Clostridiales;f__Peptostreptococcaceae;g__Peptostreptococcus;s__anaerobius;		0	3	0	0	0	1	0	0	0	0	1	0	0	1	0	0	1	0	13		0	2	0	0	0	0	0	1	0	2		0	1	2	0	12	0	0	3	0	1	0	1	0	0	0	0
Otu00056	k__Bacteria;p__Bacteroidetes;c__Bacteroidia;o__Bacteroidales;f__Prevotellaceae;g__Prevotella;unclassified;		0	0	0	0	0	0	0	0	0	0	0	0	0	0	0	0	0	0	0		0	0	0	0	0	0	0	0	0	0		0	0	0	0	0	0	0	0	0	0	0	0	0	0	0	0
Otu00057	k__Bacteria;p__Proteobacteria;c__Gammaproteobacteria;o__Pseudomonadales;f__Pseudomonadaceae;unclassified;unclassified;		2	0	0	0	0	1	0	0	0	0	0	0	0	1	0	0	0	0	0		0	0	1	0	1	0	0	0	0	0		1	0	1	2	0	1	2	0	1	0	1	0	2	2	2	2
Otu00058	k__Bacteria;p__Firmicutes;c__Clostridia;o__Clostridiales;f__Veillonellaceae;unclassified;unclassified;		0	0	0	0	0	0	0	0	0	0	0	0	0	0	0	0	0	0	0		0	0	0	0	0	0	0	0	0	0		0	0	0	0	0	0	0	0	0	0	0	0	0	0	0	0
Otu00059	k__Bacteria;p__Firmicutes;c__Bacilli;o__Bacillales;f__Bacillaceae;g__Geobacillus;s__vulcani;		0	0	152	0	0	0	0	0	0	0	0	0	0	0	0	0	0	0	0		0	0	0	0	0	0	0	0	0	0		0	0	0	0	1	1	0	0	0	0	0	0	0	1	0	0
Otu00060	k__Bacteria;p__Actinobacteria;c__Actinobacteria;o__Actinomycetales;unclassified;unclassified;unclassified;		1	0	0	2	1	0	0	0	0	0	1	0	0	2	0	1	0	0	0		0	1	1	0	0	0	1	0	0	0		2	4	1	0	0	0	0	0	0	0	0	0	2	1	1	2
Otu00061	k__Bacteria;p__Proteobacteria;c__Alphaproteobacteria;o__Sphingomonadales;f__Sphingomonadaceae;g__Novosphingobium;unclassified;		3	0	0	0	1	0	0	1	0	0	1	0	1	2	2	2	0	0	0		0	1	0	0	1	1	0	0	0	0		1	0	7	0	1	2	2	0	1	0	0	1	0	1	1	1
Otu00062	k__Bacteria;p__Bacteroidetes;c__Bacteroidia;o__Bacteroidales;f__Paraprevotellaceae;g__Prevotella;s__;		0	0	0	0	0	0	0	0	1	0	0	0	0	0	0	0	0	0	0		0	0	0	0	0	0	0	0	0	3		0	0	0	0	1	0	0	0	0	0	0	0	0	0	0	0
Otu00063	k__Bacteria;p__Proteobacteria;c__Gammaproteobacteria;o__Pseudomonadales;f__Pseudomonadaceae;g__Pseudomonas;unclassified;		0	0	0	0	0	0	0	0	0	0	1	0	0	0	1	1	4	0	1		0	1	0	0	0	0	0	0	0	0		0	0	0	0	0	1	4	0	5	0	1	0	0	1	1	0
Otu00064	k__Bacteria;p__Firmicutes;c__Bacilli;unclassified;unclassified;unclassified;unclassified;		0	0	0	0	0	0	0	0	0	0	0	0	0	0	0	0	0	0	0		0	0	0	0	0	0	0	0	0	0		0	0	0	0	0	0	0	0	0	0	0	0	0	0	0	0
Otu00065	k__Bacteria;p__Firmicutes;c__Clostridia;o__Clostridiales;f__Mogibacteriaceae;g__Anaerovorax;s__;		0	1	0	0	0	0	0	0	3	0	0	0	1	4	0	0	1	0	3		0	4	0	0	0	0	0	0	0	2		0	0	0	0	1	0	0	0	0	1	0	0	0	0	0	0
Otu00066	k__Bacteria;p__Firmicutes;c__Erysipelotrichi;o__Erysipelotrichales;f__Erysipelotrichaceae;g__Erysipelothrix;s__;		1	0	1	0	1	1	0	0	0	0	1	0	0	1	0	1	0	0	0		0	1	0	0	0	0	0	0	1	1		0	1	3	2	0	1	0	0	0	0	3	0	1	1	1	1
Otu00067	k__Bacteria;p__Bacteroidetes;c__Bacteroidia;o__Bacteroidales;f__Prevotellaceae;g__Prevotella;s__nigrescens;		0	3	0	1	0	0	0	0	0	1	0	0	0	0	0	0	0	0	0		0	8	0	0	0	0	0	0	0	0		0	0	0	2	0	0	0	2	0	2	0	0	0	0	0	0
Otu00068	k__Bacteria;p__Proteobacteria;c__Betaproteobacteria;o__Burkholderiales;f__Comamonadaceae;unclassified;unclassified;		1	0	0	0	3	0	0	0	0	0	0	0	0	1	0	3	1	0	0		0	0	1	0	0	0	0	1	0	0		2	1	1	1	0	1	2	1	0	0	2	0	1	1	1	1
Otu00069	k__Bacteria;p__Actinobacteria;c__Actinobacteria;o__Actinomycetales;f__Corynebacteriaceae;g__Corynebacterium;unclassified;		0	0	0	0	0	0	0	2	0	1	0	0	11	5	12	0	3	0	0		0	1	0	0	2	0	0	0	0	0		2	1	0	7	0	6	1	1	1	0	0	0	0	0	0	0
Otu00070	k__Bacteria;p__Proteobacteria;c__Gammaproteobacteria;o__Aeromonadales;f__Aeromonadaceae;g__;s__;		2	0	0	0	4	0	0	0	0	0	1	0	0	0	0	1	0	0	0		0	1	1	0	0	0	0	1	1	1		3	4	1	0	0	0	0	1	0	0	0	0	2	1	1	1
Otu00071	k__Bacteria;p__Proteobacteria;c__Gammaproteobacteria;o__Pseudomonadales;f__Pseudomonadaceae;g__Pseudomonas;unclassified;		0	0	0	0	0	0	0	0	0	0	0	0	0	0	0	0	0	0	0		0	0	0	0	0	0	0	0	0	0		0	0	0	0	0	0	0	0	0	0	0	0	0	0	0	0
Otu00072	k__Bacteria;p__Bacteroidetes;c__Bacteroidia;o__Bacteroidales;f__Prevotellaceae;g__Prevotella;s__nanceiensis;		0	4	0	0	1	0	1	0	1	1	6	0	0	3	0	0	0	0	5		0	1	0	0	0	0	0	0	0	6		0	0	0	0	0	0	0	3	0	1	0	0	0	0	0	0
Otu00073	k__Bacteria;p__Proteobacteria;c__Gammaproteobacteria;o__Xanthomonadales;f__Xanthomonadaceae;unclassified;unclassified;		0	0	5	1	1	0	1	0	0	0	0	0	0	1	0	0	1	0	0		0	1	2	0	0	0	1	0	0	0		1	0	1	0	0	1	0	0	2	0	0	3	1	1	1	0
Otu00074	k__Bacteria;p__Proteobacteria;c__Betaproteobacteria;o__Neisseriales;f__Neisseriaceae;unclassified;unclassified;		0	0	0	0	0	0	0	0	0	0	0	0	0	0	0	0	0	0	0		0	0	0	0	0	0	0	0	0	0		0	0	0	0	0	0	0	0	0	0	0	0	0	0	0	0
Otu00075	k__Bacteria;unclassified;unclassified;unclassified;unclassified;unclassified;unclassified;		0	0	0	0	0	0	1	0	1	0	0	0	0	1	0	0	2	1	1		0	1	0	0	0	0	0	0	2	1		0	0	0	0	1	0	0	1	0	0	0	0	0	0	0	0
Otu00076	k__Bacteria;p__Proteobacteria;c__Gammaproteobacteria;o__Pasteurellales;f__Pasteurellaceae;unclassified;unclassified;		0	0	0	0	0	0	0	0	0	0	0	0	0	0	0	0	0	0	0		0	0	0	0	0	0	0	0	0	0		0	0	0	0	0	0	0	0	0	0	0	0	0	0	0	0
Otu00077	k__Bacteria;p__Fusobacteria;c__Fusobacteriia;o__Fusobacteriales;f__Leptotrichiaceae;g__Leptotrichia;s__;		0	1	0	0	0	0	1	0	0	4	0	0	0	2	0	0	0	4	0		0	0	0	0	0	0	0	0	0	0		0	0	0	0	0	0	0	0	0	1	0	0	0	0	0	0
Otu00078	k__Bacteria;p__Bacteroidetes;c__Bacteroidia;o__Bacteroidales;f__Porphyromonadaceae;g__Porphyromonas;s__endodontalis;		0	8	0	0	0	0	3	1	0	1	0	0	0	1	0	0	0	0	0		0	2	0	0	5	0	0	1	0	0		0	0	0	11	1	0	0	6	0	0	0	0	0	0	0	0
Otu00079	k__Bacteria;p__Actinobacteria;c__Actinobacteria;o__Actinomycetales;f__Actinomycetaceae;unclassified;unclassified;		0	0	0	0	0	0	0	0	0	1	0	0	0	1	0	0	0	0	0		0	0	2	0	0	0	0	0	0	1		0	0	0	0	0	0	0	0	0	0	0	0	0	0	0	0
Otu00080	k__Bacteria;p__Firmicutes;c__Clostridia;o__Clostridiales;f__Lachnospiraceae;unclassified;unclassified;		0	3	0	0	0	0	2	0	0	0	0	0	0	1	0	0	1	1	0		0	0	0	0	0	0	0	0	0	4		0	0	0	0	0	0	0	3	0	0	0	0	1	0	0	0
Otu00081	k__Bacteria;p__Firmicutes;c__Bacilli;unclassified;unclassified;unclassified;unclassified;		0	0	0	0	3	0	0	0	0	0	1	0	0	0	0	0	0	0	0		0	1	2	0	0	0	0	0	0	0		1	1	1	0	0	0	0	0	0	0	0	0	1	1	1	1
Otu00082	k__Bacteria;p__Actinobacteria;c__Actinobacteria;o__Actinomycetales;f__Corynebacteriaceae;g__Corynebacterium;s__;		1	0	0	0	0	0	0	0	0	0	0	0	1	1	0	0	2	7	0		0	1	1	0	1	0	0	0	0	0		1	0	0	0	0	0	0	0	1	0	6	2	1	0	0	0
Otu00083	k__Bacteria;p__Bacteroidetes;c__Bacteroidia;o__Bacteroidales;f__Prevotellaceae;g__Prevotella;unclassified;		0	0	0	0	0	0	0	0	0	0	0	0	0	0	0	0	0	0	0		0	0	0	0	0	0	0	0	0	0		0	0	0	0	0	0	0	0	0	0	0	0	0	0	0	0
Otu00084	k__Bacteria;p__Proteobacteria;c__Betaproteobacteria;o__Methylophilales;f__Methylophilaceae;unclassified;unclassified;		1	0	0	1	0	0	0	0	0	0	1	0	0	0	0	0	0	0	0		0	0	1	0	0	0	0	0	0	0		1	1	0	0	0	1	0	0	1	0	0	0	1	1	0	0
Otu00085	k__Bacteria;p__Fusobacteria;c__Fusobacteriia;o__Fusobacteriales;f__Leptotrichiaceae;g__Leptotrichia;s__;		0	0	0	0	0	0	0	0	0	0	0	0	0	0	1	0	0	1	1		0	0	0	0	0	0	0	0	1	0		0	2	0	0	0	0	0	1	0	2	0	0	0	0	0	0
Otu00086	k__Bacteria;p__Actinobacteria;c__Actinobacteria;o__Actinomycetales;f__Actinomycetaceae;g__Actinomyces;unclassified;		0	0	0	0	0	0	0	0	0	0	0	0	0	0	0	0	0	0	0		0	0	0	0	0	0	0	0	0	0		0	0	0	0	0	0	0	0	0	0	0	0	0	0	0	0
Otu00087	k__Bacteria;p__Bacteroidetes;c__Bacteroidia;o__Bacteroidales;f__Paraprevotellaceae;g__Prevotella;s__tannerae;		0	2	0	0	0	0	0	0	0	0	0	0	0	0	0	0	0	0	0		0	1	1	0	0	0	2	0	0	0		0	0	0	0	4	0	0	1	0	6	0	0	0	0	0	0
Otu00088	k__Bacteria;p__Bacteroidetes;c__Bacteroidia;o__Bacteroidales;f__Prevotellaceae;g__Prevotella;s__;		0	0	0	0	0	0	0	0	2	0	0	0	0	0	0	0	0	0	0		0	0	0	0	0	0	0	0	0	1		0	0	0	0	0	0	0	0	0	0	0	0	0	0	0	0
Otu00089	k__Bacteria;p__Proteobacteria;c__Betaproteobacteria;o__Burkholderiales;f__Comamonadaceae;unclassified;unclassified;		0	0	0	0	0	0	0	0	0	0	0	0	0	1	0	1	0	0	0		0	0	2	0	0	0	0	0	0	0		1	0	0	1	0	0	0	0	1	0	0	0	0	0	0	0
Otu00090	k__Bacteria;p__Proteobacteria;c__Betaproteobacteria;o__Burkholderiales;f__Burkholderiaceae;unclassified;unclassified;		0	0	0	0	0	0	0	0	0	0	0	0	0	0	0	0	0	0	0		0	0	0	0	0	0	0	0	0	0		0	0	0	0	0	0	0	0	0	0	49	0	0	0	0	0
Otu00091	k__Bacteria;p__Bacteroidetes;c__Bacteroidia;o__Bacteroidales;f__Porphyromonadaceae;g__Dysgonomonas;unclassified;		1	0	0	0	0	0	0	0	0	0	1	0	0	1	0	0	0	0	0		0	0	0	0	0	0	0	0	0	0		1	1	1	0	0	0	0	0	0	0	0	0	1	1	1	1
Otu00092	k__Bacteria;p__Firmicutes;c__Bacilli;o__Lactobacillales;f__Streptococcaceae;g__Streptococcus;unclassified;		0	0	0	0	0	2	5	29	0	23	0	0	0	0	0	0	0	0	0		0	0	0	3	22	2	7	0	0	0		0	0	0	0	3	0	0	0	0	0	0	0	0	0	0	0
Otu00093	k__Bacteria;p__Proteobacteria;c__Betaproteobacteria;o__Neisseriales;f__Neisseriaceae;g__Neisseria;s__;		0	1	0	1	0	0	0	0	0	1	0	0	0	0	2	0	0	0	0		0	0	0	0	0	0	0	0	0	0		0	0	1	6	0	0	0	0	0	1	1	0	0	0	0	0
Otu00094	k__Bacteria;p__Firmicutes;c__Clostridia;o__Clostridiales;f__Mogibacteriaceae;g__;s__;		0	0	0	0	0	0	0	0	0	0	0	0	0	0	0	0	0	0	0		0	6	0	1	1	0	0	1	0	0		0	0	0	0	0	0	0	0	0	0	0	0	0	0	0	0
Otu00095	k__Bacteria;p__Bacteroidetes;c__Bacteroidia;o__Bacteroidales;f__Porphyromonadaceae;g__Tannerella;s__;		0	1	0	0	0	0	1	0	0	0	0	0	0	0	0	0	0	0	0		0	4	0	0	0	0	0	0	0	0		0	0	0	0	0	0	0	1	0	0	0	0	0	0	0	0
Otu00096	k__Bacteria;p__Firmicutes;c__Clostridia;o__Clostridiales;f__Veillonellaceae;unclassified;unclassified;		0	0	0	0	0	0	0	0	0	0	0	0	1	0	0	0	4	20	0		0	0	0	0	0	0	0	0	0	0		0	0	0	0	0	0	0	0	0	0	0	0	0	0	0	0
Otu00097	k__Bacteria;p__Firmicutes;c__Bacilli;o__Lactobacillales;f__Aerococcaceae;unclassified;unclassified;		0	0	0	0	1	0	0	0	0	0	0	0	0	0	1	0	0	0	0		0	1	1	0	0	0	1	0	0	0		0	0	0	0	0	0	0	0	0	0	0	0	0	1	1	1
Otu00098	k__Bacteria;p__Bacteroidetes;c__Bacteroidia;o__Bacteroidales;f__Prevotellaceae;g__Prevotella;unclassified;		0	0	0	0	0	0	0	0	4	0	0	0	0	1	0	0	0	0	1		0	0	0	0	0	0	0	0	0	1		0	0	0	0	0	0	0	0	0	1	0	0	0	0	0	0
Otu00099	k__Bacteria;p__Firmicutes;c__Bacilli;o__Lactobacillales;f__Lactobacillaceae;g__Lactobacillus;unclassified;		0	0	0	0	0	1	0	0	0	0	0	0	0	0	0	1	0	2	0		0	0	0	0	11	0	0	0	0	0		0	0	0	1	0	0	0	0	1	0	2	0	0	0	0	0
Otu00100	k__Bacteria;p__Bacteroidetes;c__Bacteroidia;o__Bacteroidales;f__Prevotellaceae;g__Prevotella;s__;		0	1	0	0	0	0	0	0	0	0	0	0	0	0	0	0	0	0	0		0	4	0	0	0	0	0	0	0	1		0	0	0	0	0	0	0	1	0	0	0	0	0	0	0	0
Otu00101	k__Bacteria;p__Bacteroidetes;c__Bacteroidia;o__Bacteroidales;f__Paraprevotellaceae;g__Prevotella;s__tannerae;		0	1	0	0	0	0	0	0	0	0	0	0	0	0	0	0	0	0	0		0	1	0	0	0	0	0	0	0	0		0	0	0	0	0	0	0	0	0	0	0	0	0	0	0	0
Otu00102	k__Bacteria;p__Proteobacteria;c__Gammaproteobacteria;o__Xanthomonadales;f__Xanthomonadaceae;g__Stenotrophomonas;unclassified;		0	0	1	30	0	13	0	2	0	0	0	0	0	0	0	0	0	0	0		0	0	0	3	0	0	32	0	0	0		0	0	0	0	0	0	0	0	0	0	0	0	0	0	0	0
Otu00103	k__Bacteria;p__Bacteroidetes;c__Bacteroidia;o__Bacteroidales;f__Paraprevotellaceae;g__Prevotella;s__;		0	0	0	0	0	0	0	0	0	0	0	0	0	0	0	0	0	0	0		0	0	0	0	0	0	0	0	0	0		0	0	0	0	0	0	0	0	0	0	0	0	0	0	0	0
Otu00104	k__Bacteria;p__Firmicutes;c__Clostridia;o__Clostridiales;f__Lachnospiraceae;g__Catonella;s__;		0	1	0	0	0	1	0	0	1	0	0	0	0	0	0	2	0	0	1		0	0	0	0	0	0	0	0	0	0		0	0	0	1	1	0	0	2	0	4	0	0	0	0	0	0
Otu00105	k__Bacteria;p__Bacteroidetes;c__Bacteroidia;o__Bacteroidales;f__Porphyromonadaceae;g__Parabacteroides;s__;		1	0	0	0	1	0	2	0	0	0	1	0	1	0	0	1	0	0	0		0	0	0	0	0	0	0	0	1	0		0	1	1	0	0	0	0	0	0	0	0	0	0	0	0	1
Otu00106	k__Bacteria;p__Proteobacteria;c__Betaproteobacteria;o__Burkholderiales;f__Comamonadaceae;unclassified;unclassified;		0	0	0	0	0	2	0	0	0	0	0	0	1	1	0	1	0	0	0		0	0	0	0	0	2	0	0	0	0		0	0	0	0	0	3	0	0	0	0	0	2	0	0	0	0
Otu00107	k__Bacteria;p__Proteobacteria;c__Alphaproteobacteria;o__Sphingomonadales;f__Sphingomonadaceae;g__Sphingobium;s__;		0	0	0	1	0	0	0	0	0	1	0	0	0	0	0	1	2	0	0		0	0	1	0	0	0	0	0	0	0		1	1	0	0	0	0	0	0	1	0	1	0	0	0	0	0
Otu00108	k__Bacteria;p__Firmicutes;unclassified;unclassified;unclassified;unclassified;unclassified;		0	0	0	0	0	0	0	0	0	0	0	0	0	0	0	0	0	5	1		0	0	0	0	0	0	0	1	0	0		0	0	0	0	0	0	0	1	0	0	0	0	0	0	0	0
Otu00109	k__Bacteria;p__Bacteroidetes;c__Flavobacteriia;o__Flavobacteriales;f__Weeksellaceae;g__Elizabethkingia;s__meningoseptica;		0	0	0	0	0	0	0	0	0	0	1	0	0	0	0	0	0	0	0		0	0	0	0	0	0	0	0	0	0		0	0	0	0	0	0	0	0	0	0	0	0	0	0	1	1
Otu00110	k__Bacteria;p__Proteobacteria;c__Betaproteobacteria;o__Burkholderiales;f__Comamonadaceae;unclassified;unclassified;		0	0	0	0	0	0	0	0	0	0	0	0	0	0	0	0	0	0	0		0	0	0	0	0	0	0	0	0	0		0	0	0	0	0	0	0	0	0	0	0	0	0	0	0	0
Otu00111	k__Bacteria;p__Bacteroidetes;c__Flavobacteriia;o__Flavobacteriales;f__Flavobacteriaceae;g__Capnocytophaga;unclassified;		0	0	0	0	0	0	0	0	0	0	0	0	0	0	0	0	0	0	1		0	0	0	0	0	0	0	0	0	0		0	0	0	2	0	0	0	0	0	4	0	1	0	0	0	0
Otu00112	k__Bacteria;p__Firmicutes;c__Clostridia;o__Clostridiales;f__Tissierellaceae;g__Anaerococcus;s__;		0	0	0	0	1	0	0	0	0	0	0	0	0	0	1	0	0	7	0		0	0	0	0	1	0	0	0	0	0		0	2	0	0	0	2	0	0	0	0	0	0	0	0	0	0
Otu00113	k__Bacteria;p__Bacteroidetes;c__Bacteroidia;o__Bacteroidales;f__Prevotellaceae;g__Prevotella;s__melaninogenica;		0	0	0	6	0	5	0	4	0	32	0	0	0	0	0	0	0	0	0		0	0	0	1	4	2	0	0	0	0		0	0	0	0	7	0	0	0	0	0	0	0	0	0	0	0
Otu00114	k__Bacteria;p__Actinobacteria;c__Actinobacteria;o__Actinomycetales;f__Corynebacteriaceae;g__Corynebacterium;unclassified;		0	0	0	0	0	0	0	0	0	0	0	0	5	0	5	0	0	0	0		0	0	0	0	0	15	0	0	0	0		0	0	0	0	0	1	3	1	1	0	0	1	0	0	0	0
Otu00115	k__Bacteria;p__Firmicutes;c__Bacilli;o__Lactobacillales;f__Streptococcaceae;g__Streptococcus;s__;		0	0	0	3	0	1	1	0	0	10	0	0	0	0	0	0	0	0	0		1	0	0	0	0	0	0	0	0	0		0	0	0	0	2	0	0	0	0	0	0	0	0	0	0	0
Otu00116	k__Bacteria;p__Actinobacteria;c__Actinobacteria;o__Actinomycetales;f__Microbacteriaceae;unclassified;unclassified;		0	0	0	0	0	0	0	0	0	0	0	0	0	0	0	0	0	0	0		0	0	0	0	0	0	0	0	0	0		0	0	0	0	0	0	0	0	0	0	0	0	0	0	0	0
Otu00117	k__Bacteria;p__Bacteroidetes;c__Bacteroidia;o__Bacteroidales;f__Prevotellaceae;g__Prevotella;unclassified;		0	0	0	0	0	0	0	0	0	0	0	0	0	0	0	0	0	0	0		0	0	0	0	0	0	0	0	0	0		0	0	0	0	0	0	0	0	0	0	0	0	0	0	0	0
Otu00118	k__Bacteria;p__Fusobacteria;c__Fusobacteriia;o__Fusobacteriales;f__Fusobacteriaceae;unclassified;unclassified;		0	0	0	0	0	0	0	0	0	0	0	0	0	0	0	0	0	0	0		0	0	0	0	0	0	0	0	0	0		0	0	0	0	0	0	0	0	0	0	0	0	0	0	0	0
Otu00119	k__Bacteria;p__Proteobacteria;c__Gammaproteobacteria;o__Pseudomonadales;f__Moraxellaceae;g__Acinetobacter;unclassified;		0	0	0	0	0	0	0	0	0	0	0	0	0	0	0	0	0	0	0		0	0	0	0	0	0	0	0	0	0		0	0	0	0	0	0	0	0	0	0	0	0	0	0	0	0
Otu00120	k__Bacteria;p__Firmicutes;c__Clostridia;o__Clostridiales;f__Tissierellaceae;g__Peptoniphilus;s__;		0	0	0	0	0	0	0	0	0	0	0	0	0	0	0	0	0	0	0		0	0	0	0	0	0	0	0	0	0		0	0	0	0	0	0	0	0	0	0	0	0	0	0	0	0
Otu00121	k__Bacteria;p__Actinobacteria;c__Coriobacteriia;o__Coriobacteriales;f__Coriobacteriaceae;g__Atopobium;unclassified;		0	0	0	0	0	0	0	0	0	0	0	0	0	0	0	0	0	0	0		0	0	0	0	0	0	0	0	0	0		0	0	0	0	0	0	0	0	0	0	0	0	0	0	0	0
Otu00122	k__Bacteria;p__Bacteroidetes;c__Flavobacteriia;o__Flavobacteriales;f__Weeksellaceae;g__Chryseobacterium;s__;		0	0	0	0	0	0	0	0	0	0	0	0	1	1	0	0	1	0	0		0	0	0	0	0	0	0	0	0	0		0	0	0	0	0	0	0	0	0	0	0	2	0	0	0	0
Otu00123	k__Bacteria;p__Proteobacteria;c__Alphaproteobacteria;o__Caulobacterales;f__Caulobacteraceae;unclassified;unclassified;		1	0	1	5	1	2	0	0	0	0	0	0	0	0	0	0	0	0	0		0	1	0	0	0	0	11	0	0	0		1	0	0	0	0	0	1	0	0	0	0	1	0	0	0	0
Otu00124	k__Bacteria;p__Fusobacteria;c__Fusobacteriia;o__Fusobacteriales;f__Leptotrichiaceae;g__Leptotrichia;s__;		0	0	0	0	0	0	0	0	0	0	0	0	0	0	0	0	0	0	0		0	0	0	0	0	0	0	0	0	0		0	0	0	0	0	0	0	0	0	0	0	0	0	0	0	0
Otu00125	k__Bacteria;p__Bacteroidetes;c__Flavobacteriia;o__Flavobacteriales;f__Flavobacteriaceae;g__Flavobacterium;unclassified;		0	0	0	0	0	0	0	0	0	0	0	0	0	1	0	1	0	0	0		0	1	1	0	0	0	4	0	0	0		0	0	0	0	0	0	0	0	0	0	0	0	0	0	0	0
Otu00126	k__Bacteria;p__Firmicutes;c__Bacilli;o__Lactobacillales;f__Streptococcaceae;g__Lactococcus;s__;		7	0	0	2	0	0	0	0	0	0	0	0	0	0	1	1	0	0	0		0	1	0	0	0	0	0	0	0	0		0	0	1	0	0	0	1	0	0	0	0	0	0	0	0	0
Otu00127	k__Bacteria;p__Proteobacteria;c__Betaproteobacteria;o__Burkholderiales;f__Comamonadaceae;unclassified;unclassified;		1	0	0	0	0	0	0	0	0	0	0	0	1	0	0	0	0	0	0		0	0	0	0	1	0	0	0	0	0		0	0	0	0	0	1	0	0	0	0	0	1	0	0	0	0
Otu00128	k__Bacteria;p__Proteobacteria;c__Deltaproteobacteria;o__Myxococcales;f__0319-6G20;g__;s__;		0	0	0	0	0	1	0	0	0	0	0	0	0	0	0	0	0	0	0		0	0	0	0	0	0	0	0	0	0		0	0	0	0	0	0	0	0	0	0	0	0	0	0	0	0
Otu00129	k__Bacteria;p__Bacteroidetes;c__Flavobacteriia;o__Flavobacteriales;f__Weeksellaceae;g__Chryseobacterium;s__;		1	0	0	0	0	0	0	0	0	0	1	0	0	0	0	0	0	0	0		0	0	0	0	0	0	0	0	0	0		0	0	0	0	0	0	0	0	0	0	0	0	0	0	0	0
Otu00130	k__Bacteria;p__Proteobacteria;c__Alphaproteobacteria;o__Rhizobiales;unclassified;unclassified;unclassified;		0	0	0	0	0	0	0	0	0	0	0	0	1	2	0	1	0	0	0		0	0	0	0	0	0	0	0	0	0		0	0	0	1	0	1	1	0	0	0	1	0	0	0	0	0
Otu00131	k__Bacteria;p__Proteobacteria;c__Alphaproteobacteria;o__Rhizobiales;f__Methylobacteriaceae;g__Methylobacterium;unclassified;		3	0	1	0	0	0	0	0	0	0	2	0	1	0	0	0	0	0	0		0	0	0	0	0	0	0	0	1	0		1	0	0	0	0	0	0	0	0	0	0	2	0	0	0	0
Otu00132	k__Bacteria;p__Bacteroidetes;c__Bacteroidia;o__Bacteroidales;f__Prevotellaceae;g__Prevotella;s__pallens;		0	0	0	0	0	0	0	0	0	0	0	0	0	0	0	0	0	0	0		0	0	0	0	0	0	0	0	0	0		0	0	0	0	0	0	0	0	0	0	0	0	0	0	0	0
Otu00133	k__Bacteria;p__Firmicutes;c__Clostridia;o__Clostridiales;unclassified;unclassified;unclassified;		0	0	0	0	0	0	1	0	0	0	0	0	0	1	0	1	0	0	0		0	0	0	0	0	0	0	0	0	0		0	2	0	0	0	0	0	0	0	0	2	0	1	0	0	0
Otu00134	k__Bacteria;p__Proteobacteria;c__Alphaproteobacteria;o__Sphingomonadales;f__Sphingomonadaceae;unclassified;unclassified;		0	0	0	0	0	0	0	0	0	0	0	0	0	0	0	0	0	0	0		0	0	0	0	0	0	0	0	1	0		0	1	0	1	0	0	1	0	1	0	0	0	0	0	0	1
Otu00135	k__Bacteria;p__Proteobacteria;c__Betaproteobacteria;o__Rhodocyclales;f__Rhodocyclaceae;g__Thauera;s__;		0	0	0	0	0	0	0	0	0	0	0	0	0	0	0	1	0	0	0		0	0	0	0	0	0	0	0	1	0		0	1	0	0	0	0	0	0	0	0	1	0	0	1	0	0
Otu00136	k__Bacteria;p__Firmicutes;c__Bacilli;unclassified;unclassified;unclassified;unclassified;		0	0	0	0	0	0	0	0	0	0	0	0	0	0	0	0	0	0	0		0	0	0	0	0	0	0	0	0	0		0	0	0	0	0	0	0	0	0	0	0	0	0	0	0	0
Otu00137	k__Bacteria;unclassified;unclassified;unclassified;unclassified;unclassified;unclassified;		0	0	0	0	0	0	0	0	0	0	0	0	0	0	0	0	0	0	0		0	0	0	0	0	0	0	0	0	0		0	0	0	0	0	0	0	0	0	0	0	0	0	0	0	0
Otu00138	k__Bacteria;p__Firmicutes;c__Clostridia;o__Clostridiales;f__Veillonellaceae;g__Dialister;s__;		0	0	0	0	0	0	0	0	0	0	0	0	0	0	0	0	0	0	0		0	1	0	0	0	0	0	0	0	0		0	0	0	0	0	0	0	0	0	0	2	0	0	0	0	0
Otu00139	k__Bacteria;p__Firmicutes;c__Bacilli;o__Lactobacillales;unclassified;unclassified;unclassified;		0	0	0	0	0	0	0	0	0	0	0	0	0	0	0	0	0	0	0		0	0	0	0	0	0	0	0	0	0		0	0	0	0	0	0	0	0	0	0	0	0	0	0	0	0
Otu00140	k__Bacteria;p__Firmicutes;c__Bacilli;o__Bacillales;f__Paenibacillaceae;g__Paenibacillus;unclassified;		0	0	0	2	0	24	0	0	0	0	0	0	0	0	0	0	0	0	0		0	0	0	0	0	0	0	0	0	0		0	0	0	0	0	0	0	0	0	0	0	0	0	0	0	0
Otu00141	k__Bacteria;p__Proteobacteria;c__Betaproteobacteria;o__Burkholderiales;f__Comamonadaceae;unclassified;unclassified;		0	0	0	0	0	0	0	0	0	0	0	0	0	0	0	0	0	0	0		0	0	0	0	0	0	0	0	0	0		0	0	0	0	0	0	0	0	0	0	0	0	0	0	0	0
Otu00142	k__Bacteria;p__Firmicutes;c__Clostridia;o__Clostridiales;f__Tissierellaceae;g__Finegoldia;s__;		0	0	0	0	0	0	0	0	0	0	0	0	0	0	1	0	0	0	0		0	0	0	0	0	0	0	0	0	0		0	0	0	0	0	0	0	0	0	0	2	0	0	0	0	0
Otu00143	k__Bacteria;p__Proteobacteria;c__Alphaproteobacteria;o__Rhodobacterales;f__Rhodobacteraceae;unclassified;unclassified;		0	0	0	0	0	0	0	0	0	0	0	0	0	0	1	0	0	0	0		0	0	0	0	0	0	0	0	0	0		0	0	0	0	0	1	1	0	0	0	0	0	0	0	0	0
Otu00144	k__Bacteria;p__Proteobacteria;c__Betaproteobacteria;o__Burkholderiales;f__Comamonadaceae;unclassified;unclassified;		1	0	0	0	0	0	0	3	0	0	1	0	0	0	0	2	0	0	0		0	0	0	0	0	0	0	0	0	0		0	0	0	0	0	0	0	0	0	0	0	0	0	0	0	0
Otu00145	k__Bacteria;p__Proteobacteria;c__Gammaproteobacteria;o__Pseudomonadales;f__Moraxellaceae;g__Acinetobacter;unclassified;		1	0	0	0	0	1	0	0	0	0	0	0	0	0	0	0	1	0	0		0	0	0	0	1	1	0	0	0	0		0	0	0	0	0	0	0	0	0	0	0	0	0	1	0	0
Otu00146	k__Bacteria;p__Proteobacteria;c__Betaproteobacteria;o__Burkholderiales;f__Comamonadaceae;unclassified;unclassified;		0	0	0	0	0	0	0	0	0	0	0	0	0	0	0	0	0	0	0		0	0	0	0	0	0	0	0	0	0		0	0	0	0	0	0	0	0	0	0	0	0	0	0	0	0
Otu00147	k__Bacteria;p__Bacteroidetes;c__Bacteroidia;o__Bacteroidales;f__Prevotellaceae;g__Prevotella;s__;		0	0	0	0	0	0	0	0	0	0	0	0	0	0	0	0	0	0	2		0	0	0	0	0	0	0	0	0	0		0	0	0	0	1	0	0	0	0	0	0	0	0	0	0	0
Otu00148	k__Bacteria;p__Proteobacteria;c__Betaproteobacteria;o__Burkholderiales;f__Oxalobacteraceae;unclassified;unclassified;		0	0	0	0	0	1	0	0	0	0	0	0	0	0	2	0	4	0	0		0	0	0	0	1	0	0	0	0	0		0	0	0	0	0	0	0	0	0	0	0	0	0	0	0	0
Otu00149	k__Bacteria;p__Tenericutes;c__Mollicutes;o__Mycoplasmatales;f__Mycoplasmataceae;g__Mycoplasma;unclassified;		0	0	0	0	0	0	0	0	0	0	0	0	0	0	0	0	0	0	0		0	0	0	0	0	0	0	0	0	0		0	0	0	0	0	0	0	0	0	0	0	0	0	0	0	0
Otu00150	k__Bacteria;p__Firmicutes;c__Clostridia;o__Clostridiales;f__Mogibacteriaceae;g__Mogibacterium;s__;		0	0	0	0	0	0	0	0	0	0	0	0	0	1	0	0	1	0	0		0	0	0	0	0	0	0	0	0	1		0	0	0	0	0	0	0	0	0	0	0	0	0	0	0	0
Otu00151	k__Bacteria;p__Firmicutes;c__Bacilli;o__Bacillales;f__Staphylococcaceae;unclassified;unclassified;		0	0	0	0	0	0	0	0	0	0	0	0	0	0	0	0	0	0	0		0	0	0	0	0	0	0	0	0	0		0	0	0	0	0	0	0	0	0	0	0	0	0	0	0	0
Otu00152	k__Bacteria;p__Proteobacteria;c__Gammaproteobacteria;o__Pseudomonadales;f__Moraxellaceae;g__Acinetobacter;unclassified;		0	0	0	23	0	6	2	0	0	0	0	0	0	0	0	0	0	0	0		0	0	0	0	1	0	2	0	0	0		0	0	0	0	0	0	0	0	0	0	0	0	0	0	0	0
Otu00153	k__Bacteria;p__Actinobacteria;c__Actinobacteria;o__Actinomycetales;unclassified;unclassified;unclassified;		0	0	0	0	0	0	0	0	0	0	0	0	0	0	0	0	0	0	0		0	0	0	0	0	0	0	0	0	0		0	0	0	0	0	1	0	0	0	0	0	0	0	0	0	0
Otu00154	k__Bacteria;p__Proteobacteria;c__Betaproteobacteria;o__Burkholderiales;f__Alcaligenaceae;unclassified;unclassified;		0	0	1	0	0	0	0	0	0	0	0	0	0	0	0	0	0	0	0		0	0	0	0	0	0	0	0	0	0		0	0	0	0	0	1	0	0	0	0	1	0	0	0	0	0
Otu00155	k__Bacteria;p__Actinobacteria;c__Actinobacteria;o__Actinomycetales;f__Actinomycetaceae;g__Actinomyces;s__;		1	0	0	0	0	0	0	0	0	0	0	0	0	0	0	0	0	0	0		0	0	0	0	0	0	0	0	0	0		0	0	0	0	0	0	0	1	0	0	0	0	0	0	0	0
Otu00156	k__Bacteria;p__Firmicutes;c__Clostridia;o__Clostridiales;f__Tissierellaceae;g__Peptoniphilus;s__;		0	0	0	0	0	0	0	0	0	0	0	0	1	0	0	0	0	0	0		0	0	0	0	0	0	0	0	0	0		0	0	0	0	0	0	0	0	0	0	0	0	0	0	0	0
Otu00157	k__Bacteria;p__Spirochaetes;c__Spirochaetes;o__Spirochaetales;f__Spirochaetaceae;g__Treponema;s__;		0	0	0	0	0	0	0	0	0	0	2	0	0	1	0	0	0	0	0		0	0	0	0	0	0	0	0	0	0		0	0	0	0	0	0	0	0	0	0	0	0	0	0	0	0
Otu00158	k__Bacteria;p__Proteobacteria;c__Alphaproteobacteria;o__Sphingomonadales;f__Sphingomonadaceae;unclassified;unclassified;		0	0	0	0	0	0	0	0	0	0	0	0	0	0	0	0	0	0	0		0	0	0	0	0	0	0	0	0	0		0	0	0	0	0	0	0	0	0	0	0	0	0	0	0	0
Otu00159	k__Bacteria;p__Proteobacteria;c__Betaproteobacteria;unclassified;unclassified;unclassified;unclassified;		0	0	0	0	0	0	1	2	0	0	0	0	0	0	0	0	0	0	0		0	0	1	0	0	0	0	0	0	0		0	1	0	0	0	0	0	0	0	0	0	0	0	0	0	0
Otu00160	k__Bacteria;p__Firmicutes;c__Clostridia;o__Clostridiales;f__Veillonellaceae;unclassified;unclassified;		0	0	0	0	0	0	0	0	0	0	0	0	0	0	0	0	0	0	0		0	0	0	0	0	0	0	0	0	0		0	0	0	0	0	0	0	0	0	0	0	0	0	0	0	0
Otu00161	k__Bacteria;p__Actinobacteria;c__Actinobacteria;o__Actinomycetales;f__Corynebacteriaceae;g__Corynebacterium;unclassified;		0	0	0	0	0	0	0	0	0	0	1	0	0	0	0	0	0	0	0		0	0	0	0	0	0	0	0	0	0		0	0	0	0	0	0	0	0	0	0	0	0	0	0	0	0
Otu00162	k__Bacteria;p__Proteobacteria;c__Alphaproteobacteria;o__Rhizobiales;f__Methylobacteriaceae;g__Methylobacterium;s__adhaesivum;		0	0	0	0	0	0	0	0	0	0	0	0	0	0	2	0	0	0	0		0	0	0	0	0	0	0	0	0	0		0	0	0	0	0	0	0	0	0	0	0	0	0	0	0	0
Otu00163	k__Bacteria;p__Actinobacteria;c__Actinobacteria;o__Actinomycetales;f__Intrasporangiaceae;unclassified;unclassified;		0	0	0	0	0	0	0	0	0	0	0	0	0	0	0	0	1	0	0		0	0	0	0	0	0	0	0	0	0		0	0	0	0	0	0	1	0	0	0	0	0	0	0	0	0
Otu00164	k__Bacteria;p__Bacteroidetes;c__Cytophagia;o__Cytophagales;f__Cytophagaceae;g__Hymenobacter;s__;		1	0	0	0	0	0	0	0	0	0	0	0	2	0	0	0	0	0	0		0	0	0	0	0	0	0	0	2	0		0	0	0	0	0	0	0	0	0	0	0	0	0	0	0	0
Otu00165	k__Bacteria;p__Bacteroidetes;c__Flavobacteriia;o__Flavobacteriales;f__Weeksellaceae;unclassified;unclassified;		0	0	0	0	0	0	0	0	0	0	0	0	0	0	0	0	0	0	0		0	0	0	0	0	0	0	0	0	0		0	0	0	0	0	0	0	0	0	0	0	0	0	0	0	0
Otu00166	k__Bacteria;p__Proteobacteria;c__Betaproteobacteria;o__Burkholderiales;f__Comamonadaceae;unclassified;unclassified;		0	0	0	0	0	0	0	0	0	0	0	0	0	0	0	0	0	0	0		0	0	0	0	0	0	0	0	0	0		0	0	0	0	0	0	0	0	0	0	0	0	0	0	0	0
Otu00167	k__Bacteria;p__Proteobacteria;c__Betaproteobacteria;o__Burkholderiales;unclassified;unclassified;unclassified;		0	0	1	0	0	0	0	0	0	0	0	0	0	0	0	0	0	0	0		0	0	0	0	0	1	0	0	0	0		0	1	0	0	0	1	0	0	0	0	0	0	0	0	0	0
Otu00168	k__Bacteria;p__Proteobacteria;c__Betaproteobacteria;o__Burkholderiales;f__Burkholderiaceae;g__Lautropia;s__;		0	0	0	0	0	2	0	0	0	0	0	0	0	0	0	0	1	0	2		0	0	0	0	0	0	0	0	0	0		0	0	0	0	1	0	0	0	0	0	1	0	0	0	0	0
Otu00169	k__Bacteria;p__Actinobacteria;c__Actinobacteria;o__Actinomycetales;f__Propionibacteriaceae;g__Propionibacterium;s__acnes;		0	0	0	0	0	0	0	0	0	0	0	0	0	0	0	0	0	0	0		0	0	0	0	0	0	0	0	0	0		0	0	0	0	0	0	0	0	0	0	0	0	0	0	0	0
Otu00170	k__Bacteria;p__Firmicutes;c__Bacilli;o__Lactobacillales;f__Lactobacillaceae;g__Lactobacillus;unclassified;		0	0	0	0	0	0	0	0	0	0	0	0	0	0	0	0	0	0	0		0	0	0	0	1	0	0	0	0	0		0	0	0	0	0	0	0	0	0	0	0	0	0	0	0	0
Otu00171	k__Bacteria;p__Firmicutes;c__Bacilli;o__Lactobacillales;f__Streptococcaceae;g__Streptococcus;unclassified;		0	0	0	0	0	0	0	0	0	0	0	0	0	0	0	0	0	0	0		0	0	0	0	0	0	0	0	0	0		0	0	0	0	0	0	0	0	0	0	0	0	0	0	0	0
Otu00172	k__Bacteria;unclassified;unclassified;unclassified;unclassified;unclassified;unclassified;		0	0	0	0	0	0	0	0	0	0	0	0	0	0	0	0	0	0	0		0	0	0	0	0	0	0	0	0	0		0	0	0	0	0	0	0	0	0	0	0	0	0	0	0	0
Otu00173	k__Bacteria;p__Proteobacteria;c__Betaproteobacteria;o__Neisseriales;f__Neisseriaceae;g__Neisseria;unclassified;		0	0	0	0	0	0	4	8	0	4	0	0	0	0	0	0	0	0	0		0	0	0	0	3	0	5	0	0	0		0	0	0	0	1	0	0	0	0	0	0	0	0	0	0	0
Otu00174	k__Bacteria;p__Bacteroidetes;c__Bacteroidia;o__Bacteroidales;f__Prevotellaceae;g__Prevotella;unclassified;		0	1	0	0	0	0	0	0	0	1	1	0	0	0	0	0	0	0	1		0	0	0	0	0	0	0	0	3	0		0	0	0	0	2	0	0	0	0	0	0	0	0	0	0	0
Otu00175	k__Bacteria;p__Proteobacteria;c__Gammaproteobacteria;o__Pseudomonadales;f__Pseudomonadaceae;g__Pseudomonas;unclassified;		0	0	0	0	0	0	0	0	0	0	0	0	0	0	0	0	0	0	0		0	0	0	0	0	0	0	0	0	0		0	0	0	0	0	0	0	0	0	0	0	0	0	0	0	0
Otu00176	k__Bacteria;p__Firmicutes;c__Clostridia;o__Clostridiales;unclassified;unclassified;unclassified;		0	0	0	0	0	0	0	0	0	0	0	0	0	0	0	0	0	0	0		0	2	0	0	0	0	0	0	0	0		0	0	0	0	0	0	0	0	0	0	0	0	0	0	0	0
Otu00177	k__Bacteria;p__Firmicutes;c__Bacilli;o__Bacillales;f__Bacillaceae;unclassified;unclassified;		0	0	0	0	0	0	0	0	0	0	0	0	0	0	0	0	0	0	0		0	0	0	0	0	0	0	0	0	0		0	0	0	0	0	0	0	0	0	0	0	0	0	0	0	0
Otu00178	k__Bacteria;p__Fusobacteria;c__Fusobacteriia;o__Fusobacteriales;f__Leptotrichiaceae;g__Leptotrichia;s__;		0	0	0	0	0	0	0	0	0	0	0	0	0	0	0	0	0	0	0		0	0	0	0	0	0	0	0	0	0		0	0	0	0	0	0	0	0	0	0	0	0	0	0	0	0
Otu00179	k__Bacteria;p__Firmicutes;c__Clostridia;o__Clostridiales;f__Veillonellaceae;unclassified;unclassified;		0	0	0	0	0	0	0	0	0	0	0	0	0	0	0	0	0	0	0		0	0	0	0	0	0	0	0	0	0		0	0	0	0	0	0	0	0	0	0	0	0	0	0	0	0
Otu00180	k__Bacteria;p__Firmicutes;c__Clostridia;o__Clostridiales;unclassified;unclassified;unclassified;		0	0	0	0	0	0	0	0	0	0	0	0	0	0	0	0	0	0	0		0	0	0	0	0	0	0	0	0	0		0	0	0	0	0	0	0	0	0	0	0	0	0	0	0	0
Otu00181	k__Bacteria;p__Firmicutes;c__Clostridia;o__Clostridiales;f__Lachnospiraceae;unclassified;unclassified;		0	0	0	0	0	0	0	0	0	0	0	0	0	0	0	0	0	0	0		0	0	0	0	0	0	0	0	0	0		0	0	0	0	0	0	0	0	0	0	0	0	0	0	0	0
Otu00182	k__Bacteria;p__Actinobacteria;c__Actinobacteria;o__Actinomycetales;unclassified;unclassified;unclassified;		0	0	0	0	0	0	0	0	0	0	0	0	0	0	0	0	0	0	0		0	0	0	0	0	0	0	0	0	0		0	0	0	0	0	0	0	0	0	0	0	0	0	0	0	0
Otu00183	k__Bacteria;p__Proteobacteria;c__Betaproteobacteria;o__Rhodocyclales;f__Rhodocyclaceae;unclassified;unclassified;		0	0	0	0	0	0	0	0	0	0	0	0	0	0	0	0	0	0	0		0	0	0	0	0	0	0	0	0	0		0	0	0	0	0	0	0	0	0	0	1	0	0	0	0	0
Otu00184	k__Bacteria;p__Firmicutes;c__Clostridia;o__Clostridiales;f__Tissierellaceae;g__Anaerococcus;s__;		0	0	0	0	0	0	0	0	0	0	0	0	0	0	2	0	0	12	0		0	0	0	0	0	0	0	0	0	0		0	0	0	0	0	0	0	0	0	0	0	1	1	0	0	0
Otu00185	k__Bacteria;p__Actinobacteria;c__Actinobacteria;o__Actinomycetales;f__Nocardioidaceae;g__Friedmanniella;s__;		0	0	0	0	0	0	0	0	0	0	0	0	0	0	0	0	0	0	0		0	0	0	0	0	0	0	0	0	0		0	0	0	0	0	0	0	0	0	0	8	0	0	0	0	0
Otu00186	k__Bacteria;p__Firmicutes;c__Bacilli;o__Lactobacillales;f__Aerococcaceae;g__Abiotrophia;s__;		1	0	0	0	0	0	0	0	0	0	0	0	0	0	0	0	0	0	0		0	1	1	0	0	0	0	0	0	0		0	0	0	0	0	0	0	0	0	0	0	0	0	0	0	0
Otu00187	k__Bacteria;p__Bacteroidetes;c__Bacteroidia;o__Bacteroidales;f__Prevotellaceae;g__Prevotella;s__nanceiensis;		0	0	0	0	0	0	0	0	0	0	0	0	0	0	0	0	0	0	0		0	0	0	0	0	0	0	0	0	0		0	0	0	0	0	0	0	0	0	0	0	0	0	0	0	0
Otu00188	k__Bacteria;p__Proteobacteria;c__Betaproteobacteria;o__Burkholderiales;f__Comamonadaceae;unclassified;unclassified;		0	0	0	0	0	0	0	0	0	0	0	0	0	0	0	0	0	0	0		0	0	0	0	0	0	0	0	0	0		0	0	0	0	0	0	0	0	0	0	0	0	0	0	0	0
Otu00189	k__Bacteria;p__Bacteroidetes;c__Bacteroidia;o__Bacteroidales;f__Prevotellaceae;g__Prevotella;s__;		0	0	0	3	0	0	0	0	0	0	0	0	0	0	0	0	0	0	0		0	1	0	0	1	0	0	0	0	0		0	0	0	0	0	0	0	0	0	1	0	0	0	0	0	0
Otu00190	k__Bacteria;p__Bacteroidetes;c__Flavobacteriia;o__Flavobacteriales;f__Weeksellaceae;g__Chryseobacterium;s__;		0	0	0	0	0	0	0	1	0	0	0	0	0	1	0	1	0	0	0		0	0	0	0	0	0	0	0	0	0		0	1	0	0	11	0	1	0	0	0	0	0	0	0	0	0
Otu00191	k__Bacteria;p__Firmicutes;c__Bacilli;o__Bacillales;unclassified;unclassified;unclassified;		0	0	0	0	0	0	0	0	0	0	0	0	0	0	0	0	0	0	0		0	0	1	0	0	0	0	0	0	0		0	0	0	0	0	0	0	0	0	0	0	0	0	1	0	0
Otu00192	k__Bacteria;p__Bacteroidetes;c__Sphingobacteriia;o__Sphingobacteriales;f__Sphingobacteriaceae;g__Pedobacter;s__cryoconitis;		0	0	0	0	0	0	0	0	0	0	0	0	0	0	0	0	0	0	0		0	0	0	0	0	0	0	0	0	0		0	0	0	0	0	0	0	0	0	0	0	0	0	0	0	0
Otu00193	k__Bacteria;p__Bacteroidetes;c__Flavobacteriia;o__Flavobacteriales;f__Weeksellaceae;g__;s__;		0	0	0	0	0	0	0	0	0	0	0	0	1	0	0	0	0	0	0		0	0	0	0	0	0	0	0	0	0		0	0	0	1	0	0	0	0	0	1	0	0	0	0	0	0
Otu00194	k__Bacteria;p__Firmicutes;c__Bacilli;o__Bacillales;f__Bacillaceae;unclassified;unclassified;		0	0	0	0	0	0	0	0	0	0	0	0	0	0	1	0	0	0	0		0	0	0	0	0	0	0	0	0	0		0	0	0	0	0	0	0	0	0	0	1	0	0	0	0	0
Otu00195	k__Bacteria;p__Actinobacteria;c__Actinobacteria;o__Actinomycetales;f__Dietziaceae;g__Dietzia;s__;		0	0	0	0	0	0	0	0	0	0	0	0	0	0	0	0	2	0	0		0	0	0	0	0	0	0	0	0	0		0	0	4	0	0	0	0	0	0	0	1	0	0	0	0	0
Otu00196	k__Bacteria;p__Firmicutes;c__Bacilli;o__Lactobacillales;unclassified;unclassified;unclassified;		0	0	0	0	0	0	0	0	1	0	0	0	0	0	0	0	0	0	1		0	0	0	0	0	0	0	0	0	0		0	0	0	0	0	0	0	0	0	0	0	0	0	0	0	0
Otu00197	k__Bacteria;p__Proteobacteria;c__Gammaproteobacteria;o__Pseudomonadales;f__Moraxellaceae;unclassified;unclassified;		0	0	0	2	0	0	2	0	0	1	0	0	0	0	0	0	0	0	0		0	0	0	0	0	0	0	0	0	0		0	0	4	0	1	0	0	1	0	0	0	0	0	0	0	0
Otu00198	k__Bacteria;p__Proteobacteria;c__Betaproteobacteria;o__Rhodocyclales;f__Rhodocyclaceae;g__Methyloversatilis;s__;		1	0	0	0	0	0	0	0	0	0	0	0	0	0	0	1	0	0	0		0	0	0	0	0	0	2	0	0	0		0	0	0	0	0	1	1	0	0	0	0	0	0	0	0	0
Otu00199	k__Bacteria;p__Actinobacteria;c__Actinobacteria;o__Actinomycetales;unclassified;unclassified;unclassified;		0	0	0	0	0	0	0	0	0	0	0	0	0	0	2	0	0	1	0		0	0	0	0	1	0	0	0	0	0		0	0	0	0	0	0	0	0	0	0	0	0	0	0	0	0
Otu00200	k__Bacteria;p__Firmicutes;c__Bacilli;o__Lactobacillales;unclassified;unclassified;unclassified;		0	0	0	0	0	0	0	0	0	3	0	0	0	0	0	0	0	0	0		0	0	0	2	1	6	0	0	0	0		0	0	0	0	0	0	0	0	0	0	0	0	0	0	0	0
Otu00201	k__Bacteria;p__Actinobacteria;c__Actinobacteria;o__Actinomycetales;f__Dermabacteraceae;unclassified;unclassified;		0	0	0	0	0	0	0	0	0	0	0	0	0	0	0	0	1	0	0		0	0	0	0	0	0	0	0	0	0		0	0	0	0	0	0	0	0	0	0	1	0	0	0	0	1
Otu00202	k__Bacteria;p__Fusobacteria;c__Fusobacteriia;o__Fusobacteriales;f__Leptotrichiaceae;g__Leptotrichia;s__;		0	0	0	0	0	0	0	0	0	0	0	0	0	0	0	0	0	0	0		0	0	0	0	0	0	0	0	0	0		0	0	0	0	0	0	0	0	0	0	0	0	0	0	0	0
Otu00203	k__Bacteria;p__Firmicutes;c__Bacilli;o__Bacillales;f__Bacillaceae;g__Anoxybacillus;unclassified;		0	0	0	0	0	0	0	0	0	0	0	0	0	0	0	0	0	0	0		0	0	0	0	0	0	0	0	0	0		0	0	0	0	0	0	0	0	0	0	0	0	0	0	0	0
Otu00204	k__Bacteria;p__Firmicutes;c__Clostridia;o__Clostridiales;f__Veillonellaceae;unclassified;unclassified;		0	0	0	0	0	0	0	0	0	0	0	0	0	0	0	0	0	0	0		0	0	0	0	0	0	0	0	0	0		0	0	0	0	0	0	0	0	0	0	0	0	0	0	0	0
Otu00205	k__Bacteria;p__Actinobacteria;c__Actinobacteria;o__Actinomycetales;unclassified;unclassified;unclassified;		0	0	0	0	0	0	0	0	0	0	0	0	0	0	0	0	0	0	0		0	0	0	0	0	0	0	0	0	0		0	0	0	0	0	0	0	0	0	0	0	1	0	0	0	0
Otu00206	k__Bacteria;p__Actinobacteria;c__Actinobacteria;o__Actinomycetales;f__Corynebacteriaceae;g__Corynebacterium;unclassified;		0	0	0	0	0	0	0	0	0	0	0	0	0	0	0	0	0	0	0		0	0	0	0	0	0	0	0	0	0		0	0	0	1	0	0	0	0	0	1	0	0	0	0	0	0
Otu00207	k__Bacteria;p__Firmicutes;c__Clostridia;o__Clostridiales;f__Tissierellaceae;g__Anaerococcus;s__;		0	0	1	0	0	0	0	0	0	0	0	0	0	0	0	0	0	0	0		0	0	0	0	0	0	0	0	0	0		0	0	0	0	0	0	0	0	0	0	0	0	0	0	0	0
Otu00208	k__Bacteria;p__Actinobacteria;c__Actinobacteria;o__Actinomycetales;unclassified;unclassified;unclassified;		0	0	0	3	0	0	0	0	0	0	0	0	0	0	0	0	0	1	0		0	0	0	0	0	0	0	0	0	0		0	0	0	0	0	0	0	0	0	0	0	0	0	0	0	0
Otu00209	k__Bacteria;p__Actinobacteria;c__Actinobacteria;o__Actinomycetales;f__Corynebacteriaceae;g__Corynebacterium;s__durum;		0	0	0	0	0	0	0	0	0	0	0	0	0	0	0	0	0	0	0		0	0	0	0	0	1	0	0	0	0		0	0	0	0	0	0	0	0	0	0	0	0	0	0	0	0
Otu00210	k__Bacteria;p__Proteobacteria;c__Alphaproteobacteria;o__Sphingomonadales;f__Sphingomonadaceae;g__Sphingobium;s__;		0	0	1	0	0	0	0	0	0	0	0	0	0	0	0	0	0	0	0		0	0	0	0	0	0	0	0	0	0		0	0	0	0	0	0	0	0	0	0	0	0	0	0	0	0
Otu00211	k__Bacteria;p__Spirochaetes;c__Spirochaetes;o__Spirochaetales;f__Spirochaetaceae;g__Treponema;s__amylovorum;		0	0	0	0	0	0	0	0	0	0	0	0	0	0	0	0	0	0	0		0	1	0	0	0	0	0	0	0	0		0	0	0	0	0	0	0	1	0	0	0	0	0	0	0	0
Otu00212	k__Bacteria;p__Proteobacteria;c__Epsilonproteobacteria;o__Campylobacterales;f__Helicobacteraceae;g__Helicobacter;s__pylori;		0	0	0	0	0	0	0	0	0	0	0	0	0	0	0	0	0	0	0		0	0	0	0	0	17	1	0	0	0		0	0	0	0	0	0	0	0	0	0	0	0	0	0	0	0
Otu00213	k__Bacteria;p__Bacteroidetes;c__Bacteroidia;o__Bacteroidales;f__Prevotellaceae;g__Prevotella;unclassified;		0	0	0	0	0	0	0	0	0	0	0	0	0	0	0	0	0	0	0		0	0	0	0	0	0	0	0	0	0		0	0	0	0	0	0	0	0	0	0	0	0	0	0	0	0
Otu00214	k__Bacteria;p__Firmicutes;c__Clostridia;o__Clostridiales;f__Peptostreptococcaceae;unclassified;unclassified;		0	0	0	0	0	0	0	0	0	0	0	0	0	0	0	0	0	0	0		0	0	0	0	0	0	0	0	0	0		0	0	0	0	0	0	0	0	0	0	0	0	0	0	0	0
Otu00215	k__Bacteria;p__Actinobacteria;c__Actinobacteria;o__Actinomycetales;f__Microbacteriaceae;g__Microbacterium;unclassified;		0	0	0	0	0	0	0	0	0	0	0	0	0	0	0	1	0	0	0		0	0	0	0	0	0	1	0	0	0		0	0	0	0	0	0	0	0	0	0	0	0	0	0	0	0
Otu00216	k__Bacteria;p__Cyanobacteria;c__Chloroplast;o__Streptophyta;f__;g__;s__;		0	0	0	0	0	0	0	0	0	0	0	0	0	0	0	0	0	0	0		0	0	0	0	0	0	0	0	0	0		0	0	0	0	0	0	0	0	2	0	0	0	0	0	0	0
Otu00217	k__Bacteria;p__Proteobacteria;c__Alphaproteobacteria;o__Rhizobiales;f__Hyphomicrobiaceae;g__Hyphomicrobium;unclassified;		0	0	0	0	0	0	0	0	0	0	0	0	0	0	0	0	0	0	0		0	0	0	0	0	0	0	0	0	0		0	0	0	0	0	0	0	0	0	0	0	0	0	0	0	0
Otu00218	k__Bacteria;p__Firmicutes;c__Bacilli;o__Lactobacillales;f__Aerococcaceae;unclassified;unclassified;		0	0	0	0	0	0	0	0	0	0	0	0	0	0	0	0	0	0	0		0	0	0	0	0	0	0	0	0	0		0	0	1	0	0	0	0	0	0	0	0	0	0	0	1	0
Otu00219	k__Bacteria;p__Bacteroidetes;c__Flavobacteriia;o__Flavobacteriales;f__Weeksellaceae;unclassified;unclassified;		0	0	0	0	0	0	0	0	0	2	0	0	0	0	0	0	0	0	0		0	0	0	0	0	0	0	0	0	0		0	0	0	0	0	0	0	0	0	0	0	9	0	0	0	0
Otu00220	k__Bacteria;p__Proteobacteria;c__Gammaproteobacteria;o__Pseudomonadales;f__Pseudomonadaceae;unclassified;unclassified;		0	0	0	0	0	0	0	0	0	0	0	0	0	0	0	0	0	0	0		0	0	0	0	0	0	0	0	0	0		0	0	0	0	0	0	0	0	0	0	0	0	0	0	0	0
Otu00221	k__Bacteria;p__Bacteroidetes;c__Cytophagia;o__Cytophagales;f__Cytophagaceae;g__Hymenobacter;s__;		0	0	0	0	0	0	0	0	0	0	0	0	0	0	0	0	0	0	0		0	0	0	0	0	0	0	0	0	0		0	0	0	0	0	0	0	0	0	0	0	0	0	0	0	0
Otu00222	k__Bacteria;p__Bacteroidetes;c__Bacteroidia;o__Bacteroidales;f__Prevotellaceae;g__Prevotella;s__;		0	0	0	0	0	0	0	0	0	0	0	0	0	0	0	0	0	0	0		0	0	0	0	0	0	0	0	0	0		0	0	0	0	0	0	0	0	0	0	0	0	0	0	0	0
Otu00223	k__Bacteria;p__Firmicutes;c__Clostridia;o__Clostridiales;f__Lachnospiraceae;unclassified;unclassified;		0	0	0	0	0	0	0	0	0	0	0	0	1	0	0	0	0	0	0		0	0	0	0	0	0	0	0	0	0		0	0	0	0	0	0	1	0	0	0	0	0	0	0	0	0
Otu00224	k__Bacteria;p__Firmicutes;c__Bacilli;o__Lactobacillales;unclassified;unclassified;unclassified;		0	0	0	0	0	0	0	0	0	0	0	0	0	0	0	0	0	0	0		0	0	0	0	0	0	0	0	0	0		0	0	0	0	0	0	0	0	0	0	0	0	0	0	0	0
Otu00225	k__Bacteria;p__Cyanobacteria;c__Chloroplast;o__Streptophyta;f__;g__;s__;		0	0	0	0	0	0	0	0	0	0	0	0	0	0	0	0	0	0	0		0	0	0	0	0	0	0	0	0	0		0	0	0	0	0	0	0	0	0	0	0	0	0	0	0	0
Otu00226	k__Bacteria;p__Bacteroidetes;c__Flavobacteriia;o__Flavobacteriales;f__Weeksellaceae;g__Wautersiella;s__;		0	0	0	0	0	0	0	0	0	0	1	0	0	0	0	0	3	0	0		0	0	0	0	0	0	0	0	0	0		0	0	0	0	0	0	0	0	0	0	0	0	0	0	0	0
Otu00227	k__Bacteria;p__Actinobacteria;c__Actinobacteria;o__Actinomycetales;f__Brevibacteriaceae;g__Brevibacterium;unclassified;		0	0	0	0	0	0	0	0	0	0	0	0	0	0	2	0	0	4	0		0	0	0	0	0	0	0	0	0	0		0	0	0	0	0	0	0	0	0	0	0	0	0	0	0	0
Otu00228	k__Bacteria;p__Proteobacteria;c__Gammaproteobacteria;o__Pasteurellales;f__Pasteurellaceae;unclassified;unclassified;		0	0	0	0	0	1	1	0	0	8	0	0	0	0	0	0	0	0	0		1	0	0	0	0	0	0	0	0	0		0	0	0	0	1	0	0	0	0	0	0	0	0	0	0	0
Otu00229	k__Bacteria;p__Firmicutes;c__Clostridia;o__Clostridiales;f__Veillonellaceae;g__Megasphaera;s__;		0	0	0	0	0	0	0	0	0	0	0	0	0	0	0	0	0	0	0		0	0	0	0	0	0	0	0	0	1		0	0	0	0	0	0	0	0	0	0	0	0	0	0	0	0
Otu00230	k__Bacteria;p__Bacteroidetes;c__Flavobacteriia;o__Flavobacteriales;f__Weeksellaceae;g__Cloacibacterium;s__;		0	0	1	1	0	0	0	0	0	0	0	0	0	0	0	1	1	0	0		0	0	0	0	0	0	0	0	0	0		0	0	0	0	0	0	0	0	0	0	0	0	0	0	0	0
Otu00231	k__Bacteria;p__Bacteroidetes;c__Bacteroidia;o__Bacteroidales;f__Porphyromonadaceae;g__Paludibacter;s__;		0	1	0	0	0	0	0	0	0	0	0	0	0	0	0	0	0	0	0		0	0	0	0	1	0	0	0	0	0		0	0	0	0	0	0	0	2	0	0	0	0	0	0	0	0
Otu00232	k__Bacteria;p__Proteobacteria;c__Betaproteobacteria;o__Burkholderiales;f__Comamonadaceae;g__Tepidimonas;s__;		0	0	0	0	0	0	0	0	0	0	0	0	0	0	2	0	0	0	0		0	0	0	0	0	0	0	0	0	0		0	0	0	0	0	0	0	0	1	0	0	0	0	0	0	0
Otu00233	k__Bacteria;p__Proteobacteria;c__Betaproteobacteria;o__Neisseriales;f__Neisseriaceae;g__Neisseria;unclassified;		0	0	0	0	0	0	0	0	0	0	0	0	0	0	0	0	0	0	0		0	0	0	0	0	0	0	0	0	0		0	0	0	0	0	0	0	0	0	0	0	0	0	0	0	0
Otu00234	k__Bacteria;p__Bacteroidetes;c__Bacteroidia;o__Bacteroidales;f__Prevotellaceae;g__Prevotella;s__;		0	0	0	0	0	0	0	0	0	0	0	0	0	0	0	0	0	0	0		0	0	0	0	0	0	0	0	0	0		0	0	0	0	0	0	0	0	0	0	0	0	0	0	0	0
Otu00235	k__Bacteria;p__Proteobacteria;c__Alphaproteobacteria;o__Rhizobiales;f__Methylobacteriaceae;g__;s__;		0	0	0	0	0	0	0	0	0	0	0	0	0	0	0	0	0	0	0		0	0	0	0	0	0	0	0	0	0		0	1	0	0	0	0	1	0	0	0	0	1	0	0	0	0
Otu00236	k__Bacteria;p__Firmicutes;c__Clostridia;o__Clostridiales;unclassified;unclassified;unclassified;		0	0	0	0	2	0	0	0	0	0	0	0	0	0	0	0	0	0	0		0	0	0	0	0	0	0	0	0	0		0	0	0	0	0	0	0	0	0	0	0	0	0	0	0	0
Otu00237	k__Bacteria;p__Spirochaetes;c__Spirochaetes;o__Spirochaetales;f__Spirochaetaceae;g__Treponema;unclassified;		0	1	0	0	0	0	1	0	0	0	0	0	0	0	0	0	0	0	0		0	0	0	0	1	0	0	0	0	0		0	1	0	0	0	0	0	0	0	0	0	0	0	0	0	0
Otu00238	k__Bacteria;p__Proteobacteria;c__Betaproteobacteria;o__Nitrosomonadales;f__Nitrosomonadaceae;g__Nitrosovibrio;s__tenuis;		0	0	0	0	0	0	15	0	0	0	0	0	0	0	0	0	0	0	0		0	0	0	0	0	0	0	0	0	0		0	0	0	0	0	0	0	0	0	0	0	0	0	0	0	0
Otu00239	k__Bacteria;p__Bacteroidetes;c__Bacteroidia;o__Bacteroidales;f__Prevotellaceae;g__Prevotella;s__melaninogenica;		0	0	0	0	0	0	0	0	0	0	0	1	0	0	0	0	0	0	0		0	0	0	0	0	0	0	0	0	0		0	0	0	0	0	0	0	0	0	0	0	0	0	0	0	0
Otu00240	k__Bacteria;p__Thermi;c__Deinococci;o__Deinococcales;f__Deinococcaceae;g__Deinococcus;s__aquatilis;		0	0	0	0	0	0	0	0	0	0	0	0	0	0	0	0	0	0	0		0	0	1	0	0	0	0	0	0	0		0	0	0	0	0	0	0	0	0	0	0	0	0	0	0	0
Otu00241	k__Bacteria;p__Bacteroidetes;c__Sphingobacteriia;o__Sphingobacteriales;f__Sphingobacteriaceae;g__Pedobacter;s__;		0	0	0	0	0	0	0	0	0	0	0	0	0	0	0	0	0	0	0		0	0	0	0	0	0	0	0	0	0		0	0	0	0	0	0	0	0	0	0	0	0	0	0	0	0
Otu00242	k__Bacteria;p__Bacteroidetes;c__Flavobacteriia;o__Flavobacteriales;f__Flavobacteriaceae;g__Capnocytophaga;unclassified;		0	0	0	0	0	0	0	0	0	0	0	0	0	0	0	0	0	0	0		0	0	0	0	0	0	0	0	0	1		0	0	0	1	0	0	0	0	0	0	0	0	0	0	0	0
Otu00243	k__Bacteria;p__Bacteroidetes;c__Flavobacteriia;o__Flavobacteriales;f__Weeksellaceae;g__Chryseobacterium;s__;		0	0	0	0	0	0	0	0	0	0	0	0	0	0	0	0	0	0	0		0	0	0	0	0	0	0	0	0	0		0	0	0	1	0	0	0	0	0	0	0	0	0	0	0	0
Otu00244	k__Bacteria;p__Firmicutes;c__Bacilli;o__Lactobacillales;f__Aerococcaceae;g__Aerococcus;s__;		0	0	0	0	0	0	0	0	0	0	0	0	0	0	0	0	0	0	0		0	0	0	0	1	0	0	0	0	0		0	0	0	0	0	2	0	0	0	0	0	0	0	0	0	0
Otu00245	k__Bacteria;p__Firmicutes;c__Bacilli;o__Lactobacillales;f__Streptococcaceae;g__Streptococcus;unclassified;		0	0	0	2	0	1	0	0	0	1	0	0	0	0	0	0	0	0	0		0	0	0	0	0	0	0	0	0	0		0	0	0	0	0	0	0	0	0	0	0	0	0	0	0	0
Otu00246	k__Bacteria;p__Proteobacteria;c__Alphaproteobacteria;o__Rhizobiales;f__Bradyrhizobiaceae;unclassified;unclassified;		0	0	0	0	0	0	0	0	0	0	0	0	0	0	0	0	0	0	0		0	0	0	0	0	0	0	0	0	0		0	0	0	0	0	1	0	0	0	0	0	0	0	0	0	0
Otu00248	k__Bacteria;p__Bacteroidetes;c__Bacteroidia;o__Bacteroidales;f__Prevotellaceae;g__Prevotella;s__copri;		0	0	0	0	0	0	0	0	0	0	0	0	5	0	0	0	0	0	0		0	0	0	0	0	0	0	0	0	3		0	0	0	0	0	0	0	0	0	0	0	0	0	0	0	0
Otu00249	k__Bacteria;p__Bacteroidetes;c__Bacteroidia;o__Bacteroidales;f__Prevotellaceae;g__Prevotella;s__;		0	0	0	0	0	0	0	0	0	0	0	0	0	0	0	0	0	0	1		0	0	0	0	0	0	0	0	0	0		0	0	0	0	0	0	0	0	0	0	0	0	0	0	0	0
Otu00250	k__Bacteria;p__Firmicutes;c__Bacilli;o__Lactobacillales;f__Streptococcaceae;g__Streptococcus;unclassified;		0	0	0	0	0	0	0	4	0	1	0	0	0	0	0	0	0	0	0		0	0	0	0	4	0	4	0	0	0		0	0	0	0	0	0	0	0	0	0	0	0	0	0	0	0
Otu00251	k__Bacteria;p__Proteobacteria;c__Betaproteobacteria;o__Burkholderiales;f__Comamonadaceae;unclassified;unclassified;		0	0	0	0	0	0	0	0	0	0	0	0	0	0	0	0	0	0	0		0	0	0	0	0	0	0	0	0	0		0	0	0	0	0	0	0	0	0	0	0	0	0	0	0	0
Otu00252	k__Bacteria;p__Bacteroidetes;c__Bacteroidia;o__Bacteroidales;f__Porphyromonadaceae;g__Porphyromonas;s__;		0	0	0	0	0	0	0	0	0	0	0	0	0	0	0	0	0	0	0		0	0	0	0	0	0	0	0	0	0		0	0	0	0	0	0	0	0	0	0	0	0	0	0	0	0
Otu00253	k__Bacteria;p__Proteobacteria;c__Gammaproteobacteria;o__Pasteurellales;f__Pasteurellaceae;unclassified;unclassified;		0	0	0	0	0	0	0	0	0	0	0	0	0	0	0	0	0	0	0		0	0	0	0	0	0	0	0	0	0		0	0	0	0	0	0	0	0	0	0	0	0	0	0	0	0
Otu00254	k__Bacteria;p__Firmicutes;c__Bacilli;o__Bacillales;unclassified;unclassified;unclassified;		0	0	0	0	0	0	0	0	0	0	0	0	1	0	0	0	0	0	0		0	0	0	0	0	0	0	0	0	0		0	0	0	0	0	0	0	0	0	0	2	0	0	0	0	0
Otu00255	k__Bacteria;p__Bacteroidetes;c__Bacteroidia;o__Bacteroidales;f__Porphyromonadaceae;g__Porphyromonas;s__endodontalis;		0	0	0	0	0	0	0	0	0	0	0	0	0	0	0	0	0	0	0		0	0	0	0	0	0	0	0	0	0		0	0	0	0	0	0	0	0	0	0	0	0	0	0	0	0
Otu00256	k__Bacteria;p__Actinobacteria;c__Actinobacteria;o__Actinomycetales;f__Microbacteriaceae;unclassified;unclassified;		0	0	0	0	0	0	0	0	0	0	0	0	0	0	0	0	0	0	0		0	0	0	0	0	0	0	0	0	0		0	0	0	0	0	0	0	0	0	0	0	0	0	0	0	0
Otu00257	k__Bacteria;p__Proteobacteria;c__Gammaproteobacteria;o__Xanthomonadales;f__Xanthomonadaceae;g__Pseudoxanthomonas;s__mexicana;		0	0	0	0	0	1	0	0	0	0	0	0	0	0	0	0	0	0	0		0	0	0	0	0	0	0	0	0	0		0	1	0	0	0	0	0	0	0	0	0	0	0	0	0	0
Otu00258	k__Bacteria;p__Actinobacteria;c__Actinobacteria;o__Actinomycetales;f__Nocardioidaceae;unclassified;unclassified;		0	0	0	0	0	0	0	0	0	0	0	0	0	0	0	0	1	0	0		0	0	0	0	0	0	0	0	0	0		0	0	0	0	0	0	0	0	0	0	0	0	0	0	0	0
Otu00259	k__Bacteria;p__Proteobacteria;c__Alphaproteobacteria;o__Rhizobiales;f__Rhizobiaceae;unclassified;unclassified;		0	0	0	0	0	0	0	0	0	0	0	0	0	0	0	0	0	0	0		0	1	0	0	0	2	0	0	0	0		0	0	0	0	0	0	0	0	0	0	1	0	0	0	0	0
Otu00260	k__Bacteria;p__Proteobacteria;c__Betaproteobacteria;o__Burkholderiales;f__Comamonadaceae;unclassified;unclassified;		0	0	0	0	0	0	0	0	0	0	0	0	0	0	0	0	0	0	0		0	0	0	0	0	0	0	0	0	0		0	0	0	0	0	0	0	0	0	0	0	0	0	0	0	0
Otu00261	k__Bacteria;p__Bacteroidetes;c__Bacteroidia;o__Bacteroidales;f__Prevotellaceae;g__Prevotella;s__pallens;		0	0	0	0	0	0	0	0	0	0	0	0	0	0	0	0	0	0	0		0	0	0	0	0	0	0	0	0	0		0	0	0	0	0	0	0	0	0	0	0	0	0	0	0	0
Otu00262	k__Bacteria;p__Cyanobacteria;c__Nostocophycideae;unclassified;unclassified;unclassified;unclassified;		0	0	0	0	0	0	0	0	0	0	0	0	0	0	0	0	0	0	0		0	0	0	0	0	0	0	0	0	0		0	0	0	0	0	0	0	0	0	0	0	0	0	0	0	0
Otu00263	k__Bacteria;p__Bacteroidetes;c__Flavobacteriia;o__Flavobacteriales;f__Flavobacteriaceae;g__Capnocytophaga;s__;		0	0	0	0	0	0	0	0	0	0	0	0	0	0	0	0	0	0	0		0	0	0	0	0	0	0	1	0	0		0	0	0	1	0	0	0	0	0	0	0	0	0	0	0	0
Otu00264	k__Bacteria;p__Bacteroidetes;c__Bacteroidia;o__Bacteroidales;unclassified;unclassified;unclassified;		0	0	0	0	0	0	0	0	0	0	0	0	0	0	0	0	0	0	0		0	0	0	0	0	0	0	0	0	0		0	0	0	0	0	0	0	0	0	0	0	0	0	0	0	0
Otu00265	k__Bacteria;p__Firmicutes;c__Clostridia;o__Clostridiales;f__Lachnospiraceae;g__Butyrivibrio;s__;		0	0	0	0	0	0	0	0	0	0	0	0	3	0	0	0	0	0	0		0	0	0	0	0	0	0	0	0	1		0	0	0	0	1	0	0	0	0	0	0	0	0	0	0	0
Otu00266	k__Bacteria;p__Proteobacteria;c__Betaproteobacteria;o__Burkholderiales;f__Comamonadaceae;unclassified;unclassified;		0	0	0	0	0	0	0	0	0	0	0	0	0	0	0	0	0	0	0		0	0	0	0	0	0	0	0	0	0		0	0	0	0	0	0	0	0	0	0	0	0	0	0	0	0
Otu00267	k__Bacteria;p__Firmicutes;c__Clostridia;o__Clostridiales;unclassified;unclassified;unclassified;		0	0	0	0	0	0	0	0	0	0	0	0	1	0	0	0	0	0	0		0	0	0	0	0	0	0	0	0	0		0	0	0	0	0	0	0	0	0	0	0	0	0	0	0	0
Otu00268	k__Bacteria;p__Firmicutes;c__Clostridia;o__Clostridiales;f__Lachnospiraceae;g__Oribacterium;s__;		0	0	0	0	0	0	0	0	0	0	0	0	0	0	0	0	0	0	0		0	0	0	0	0	0	0	0	0	0		0	0	0	0	0	0	0	0	0	0	0	0	0	0	0	0
Otu00269	k__Bacteria;p__Proteobacteria;c__Gammaproteobacteria;o__Enterobacteriales;f__Enterobacteriaceae;g__Proteus;s__;		0	0	0	0	0	0	0	0	0	0	0	0	0	0	0	0	0	0	0		0	0	0	0	0	0	0	0	0	0		0	0	0	0	0	0	0	0	0	0	0	0	0	0	0	0
Otu00270	k__Bacteria;p__Bacteroidetes;c__Bacteroidia;o__Bacteroidales;f__Porphyromonadaceae;unclassified;unclassified;		0	0	0	0	0	0	0	0	0	0	0	0	0	0	0	0	0	0	0		0	0	0	0	0	0	0	0	0	0		0	18	0	0	0	0	0	0	0	0	0	0	0	0	0	0
Otu00271	k__Bacteria;p__Bacteroidetes;c__Flavobacteriia;o__Flavobacteriales;f__Weeksellaceae;unclassified;unclassified;		0	0	0	0	0	0	0	0	0	0	0	0	0	0	0	0	0	1	0		0	0	0	0	0	0	0	0	0	0		0	0	0	0	0	0	0	0	0	0	0	0	0	0	0	0
Otu00272	k__Bacteria;p__Proteobacteria;c__Alphaproteobacteria;o__Sphingomonadales;f__Sphingomonadaceae;g__Sphingomonas;unclassified;		0	0	0	0	0	0	0	0	0	0	0	0	2	0	0	3	0	0	0		0	0	0	0	0	0	0	0	0	0		0	0	1	0	0	0	0	0	0	0	0	0	0	0	0	0
Otu00273	k__Bacteria;p__Actinobacteria;c__Actinobacteria;o__Actinomycetales;f__Actinomycetaceae;g__Actinomyces;unclassified;		0	0	0	0	0	0	0	0	0	0	0	0	0	0	0	0	0	0	0		0	0	0	0	0	0	0	0	0	0		0	0	0	0	0	0	0	0	0	0	0	0	0	0	0	0
Otu00274	k__Bacteria;p__Bacteroidetes;c__Flavobacteriia;o__Flavobacteriales;f__Flavobacteriaceae;g__Capnocytophaga;s__;		0	0	0	0	0	0	0	0	0	0	0	0	0	0	0	1	0	0	0		0	0	0	0	0	0	0	0	0	0		0	0	0	0	0	0	0	0	0	0	0	0	0	0	0	0
Otu00275	k__Bacteria;p__Proteobacteria;c__Alphaproteobacteria;o__Rhizobiales;f__Phyllobacteriaceae;g__Phyllobacterium;s__;		0	0	0	0	0	3	0	0	0	0	0	0	0	0	0	0	0	0	0		0	0	0	0	0	2	0	0	0	0		0	0	0	0	0	0	0	0	0	0	0	0	0	0	0	0
Otu00276	k__Bacteria;p__Bacteroidetes;c__Sphingobacteriia;o__Sphingobacteriales;f__Sphingobacteriaceae;g__Sphingobacterium;s__multivorum;		0	0	0	0	0	0	0	0	0	0	0	0	0	0	0	0	0	0	0		0	0	0	0	0	0	0	0	0	0		0	0	0	0	0	0	0	0	0	0	0	0	0	0	0	0
Otu00277	k__Bacteria;p__Proteobacteria;c__Alphaproteobacteria;o__Rhizobiales;f__Brucellaceae;g__Ochrobactrum;s__;		0	0	0	0	0	0	0	0	0	0	0	0	0	0	0	0	0	0	0		0	0	0	0	0	0	0	0	0	0		0	0	0	0	0	0	0	0	0	0	1	1	0	0	0	0
Otu00278	k__Bacteria;p__Proteobacteria;c__Alphaproteobacteria;o__Caulobacterales;f__Caulobacteraceae;g__Phenylobacterium;s__;		0	0	0	0	0	0	0	0	0	0	0	0	0	0	0	0	0	0	0		0	0	0	0	0	0	0	0	0	0		0	0	0	0	0	0	0	0	0	0	0	0	0	0	0	0
Otu00279	k__Bacteria;p__Proteobacteria;c__Betaproteobacteria;o__Rhodocyclales;f__Rhodocyclaceae;g__Hydrogenophilus;s__;		0	0	0	0	0	0	0	0	0	0	0	0	0	0	0	0	0	0	0		0	0	0	0	0	0	0	0	0	0		0	0	0	0	0	0	0	0	0	0	0	0	0	0	0	0
Otu00280	k__Bacteria;p__Firmicutes;c__Clostridia;o__Clostridiales;f__Lachnospiraceae;unclassified;unclassified;		0	0	0	0	0	0	0	0	0	0	0	0	0	1	0	0	0	0	0		0	0	0	0	0	0	0	1	0	0		0	0	0	0	0	0	0	1	0	0	0	0	0	0	0	0
Otu00281	k__Bacteria;p__Verrucomicrobia;c__Opitutae;o__Opitutales;f__Opitutaceae;unclassified;unclassified;		0	0	0	0	0	0	0	0	0	0	0	0	0	0	0	0	0	0	0		0	0	0	0	0	0	0	0	0	0		0	0	0	0	0	0	0	0	0	0	0	0	0	0	0	0
Otu00282	k__Bacteria;p__Actinobacteria;c__Actinobacteria;o__Actinomycetales;unclassified;unclassified;unclassified;		0	0	0	0	0	0	0	0	0	0	0	0	0	0	0	0	0	0	0		0	0	0	0	0	0	0	0	0	0		0	0	0	0	0	0	1	0	0	0	0	0	0	0	0	0
Otu00283	k__Bacteria;p__Bacteroidetes;c__Bacteroidia;o__Bacteroidales;f__Prevotellaceae;g__Prevotella;s__;		0	0	0	0	0	0	0	0	0	0	0	0	0	0	0	0	0	0	0		0	0	0	0	0	0	0	0	0	0		0	0	0	0	0	0	0	0	0	0	0	0	0	0	0	0
Otu00284	k__Bacteria;p__Bacteroidetes;c__Bacteroidia;o__Bacteroidales;f__Paraprevotellaceae;unclassified;unclassified;		0	0	0	0	0	0	0	0	0	0	0	0	0	0	0	0	0	0	0		0	0	0	0	0	0	0	0	0	0		0	0	0	0	0	0	0	0	0	0	0	0	0	0	0	0
Otu00285	k__Bacteria;p__Proteobacteria;c__Betaproteobacteria;o__Neisseriales;f__Neisseriaceae;g__;s__;		0	0	0	0	0	0	0	0	0	0	0	0	0	0	0	0	0	0	0		0	0	0	0	0	0	0	0	0	0		0	0	0	0	0	0	0	0	0	0	0	0	0	0	0	0
Otu00286	k__Bacteria;p__Firmicutes;c__Clostridia;o__Clostridiales;f__Lachnospiraceae;g__Oribacterium;s__;		0	0	0	0	0	0	0	0	0	0	0	0	0	0	0	0	0	0	0		0	1	0	0	0	0	0	0	0	0		0	0	0	0	0	0	0	0	0	0	0	0	0	0	0	0
Otu00288	k__Bacteria;p__Proteobacteria;unclassified;unclassified;unclassified;unclassified;unclassified;		0	0	0	4	0	0	0	0	0	0	0	0	0	0	0	0	0	0	0		0	0	0	0	0	0	0	0	0	0		0	0	0	0	0	0	0	0	0	0	0	0	0	0	0	0
Otu00289	k__Bacteria;p__Proteobacteria;c__Betaproteobacteria;o__Burkholderiales;unclassified;unclassified;unclassified;		0	0	0	1	0	0	0	0	0	0	0	0	0	0	1	0	0	0	0		0	0	0	0	0	0	0	0	0	0		0	0	0	0	0	0	0	0	0	0	0	0	0	0	0	0
Otu00290	k__Bacteria;p__Proteobacteria;c__Alphaproteobacteria;o__Caulobacterales;f__Caulobacteraceae;g__Mycoplana;s__;		0	0	0	0	0	0	0	0	0	0	0	0	0	0	0	0	0	0	0		0	0	0	0	0	0	0	0	0	0		0	0	0	0	0	0	0	0	0	0	0	0	0	0	0	0
Otu00291	k__Bacteria;p__Firmicutes;c__Bacilli;o__Lactobacillales;f__Streptococcaceae;g__Streptococcus;unclassified;		0	0	0	0	0	0	0	0	0	0	0	0	0	0	0	0	0	0	0		0	0	0	0	0	0	0	0	0	0		0	0	0	0	0	0	0	0	0	0	0	0	0	0	0	0
Otu00292	k__Bacteria;p__Proteobacteria;c__Gammaproteobacteria;o__Xanthomonadales;f__Xanthomonadaceae;unclassified;unclassified;		0	0	0	0	0	0	0	0	0	0	0	0	0	0	0	0	0	0	0		0	0	0	0	0	0	0	0	0	0		0	0	0	0	0	0	0	0	0	0	0	0	0	0	0	0
Otu00294	k__Bacteria;p__Bacteroidetes;c__Flavobacteriia;o__Flavobacteriales;f__Weeksellaceae;g__;s__;		0	0	0	0	0	0	0	0	0	0	0	0	0	0	0	0	0	0	0		3	0	0	1	0	0	0	0	0	0		0	0	0	0	0	0	1	0	0	0	0	0	0	0	0	0
Otu00295	k__Bacteria;p__Bacteroidetes;c__Bacteroidia;o__Bacteroidales;f__Prevotellaceae;g__Prevotella;s__;		0	0	0	0	0	0	0	0	0	0	0	0	0	0	0	0	0	0	0		0	0	0	0	0	0	0	0	0	0		0	0	0	0	0	0	0	0	0	0	0	0	0	0	0	0
Otu00296	k__Bacteria;unclassified;unclassified;unclassified;unclassified;unclassified;unclassified;		0	0	0	0	0	0	0	0	0	0	0	0	0	0	0	0	0	0	0		0	1	0	0	0	0	0	0	0	0		0	0	0	0	0	0	0	0	0	0	0	0	0	0	0	0
Otu00297	k__Bacteria;p__Proteobacteria;c__Gammaproteobacteria;o__Xanthomonadales;f__Xanthomonadaceae;unclassified;unclassified;		0	0	0	0	0	3	0	0	0	0	0	0	0	0	0	0	0	0	0		0	0	0	0	0	0	0	0	0	0		0	0	0	0	0	0	0	0	0	0	0	0	0	0	0	0
Otu00298	k__Bacteria;p__Bacteroidetes;c__Bacteroidia;o__Bacteroidales;f__Prevotellaceae;g__Prevotella;s__;		0	0	0	0	0	0	0	0	0	0	0	0	0	0	0	0	1	0	0		0	0	0	0	0	0	0	0	0	0		0	0	0	0	0	0	0	0	0	0	3	0	0	0	0	0
Otu00299	k__Bacteria;p__Firmicutes;c__Bacilli;o__Bacillales;f__Staphylococcaceae;g__Staphylococcus;unclassified;		0	0	0	3	0	2	0	2	0	0	0	0	0	0	0	0	0	0	0		0	0	0	0	1	0	1	0	0	0		0	0	0	0	0	0	0	0	0	0	0	0	0	0	0	0
Otu00300	k__Bacteria;p__Bacteroidetes;c__Flavobacteriia;o__Flavobacteriales;f__Weeksellaceae;g__Cloacibacterium;s__;		0	0	0	0	0	0	0	0	0	0	0	0	0	0	0	0	0	0	0		0	0	0	0	0	0	0	0	0	0		0	0	0	0	0	0	0	0	0	0	0	0	0	0	0	0
Otu00301	k__Bacteria;p__Firmicutes;c__Clostridia;o__Clostridiales;f__Peptostreptococcaceae;g__;s__;		0	0	0	0	0	0	0	0	0	0	0	0	0	0	0	0	0	0	0		0	0	0	0	0	0	0	0	0	0		0	0	0	0	0	0	1	0	0	0	0	0	0	0	0	0
Otu00302	k__Bacteria;p__Firmicutes;c__Clostridia;o__Clostridiales;f__Lachnospiraceae;unclassified;unclassified;		0	0	0	0	0	0	0	0	0	0	0	0	0	0	0	0	0	0	0		0	0	0	0	0	0	0	0	0	0		0	0	0	0	0	0	1	0	0	0	2	0	0	0	0	0
Otu00304	k__Bacteria;p__Fusobacteria;c__Fusobacteriia;o__Fusobacteriales;f__Fusobacteriaceae;unclassified;unclassified;		0	0	0	0	0	0	0	0	0	0	0	0	0	0	0	0	0	0	0		0	0	0	0	0	0	0	0	0	0		0	0	0	0	0	0	0	0	0	0	0	0	0	0	0	0
Otu00305	k__Bacteria;p__Firmicutes;c__Bacilli;o__Lactobacillales;f__Streptococcaceae;g__Streptococcus;unclassified;		0	0	1	1	0	0	0	0	0	0	0	0	1	0	0	0	0	0	0		0	0	0	0	0	0	0	0	0	0		0	0	0	0	1	0	0	0	0	0	0	0	0	0	0	0
Otu00306	k__Bacteria;p__Actinobacteria;c__Actinobacteria;o__Actinomycetales;f__Actinomycetaceae;g__Actinobaculum;s__;		0	0	0	0	0	0	0	0	0	0	0	0	0	0	0	0	0	0	0		0	0	0	0	0	0	0	0	0	0		0	0	0	0	0	0	0	0	0	0	0	0	0	0	0	0
Otu00307	k__Bacteria;p__Proteobacteria;c__Betaproteobacteria;o__Burkholderiales;f__Comamonadaceae;unclassified;unclassified;		0	0	0	0	0	0	0	0	0	0	0	0	0	0	0	0	0	0	0		0	0	0	0	0	0	0	0	0	0		0	0	0	0	0	0	0	0	0	0	0	0	0	0	0	0
Otu00308	k__Bacteria;p__Proteobacteria;c__Betaproteobacteria;o__Neisseriales;f__Neisseriaceae;g__;s__;		0	0	0	0	0	1	0	0	0	0	0	0	0	0	0	0	1	0	0		0	0	0	0	0	0	0	0	0	0		0	0	0	0	0	0	0	0	0	0	0	0	0	0	0	0
Otu00310	k__Bacteria;p__Firmicutes;c__Clostridia;o__Clostridiales;f__Mogibacteriaceae;g__;s__;		0	0	0	0	0	0	0	0	0	0	0	0	0	0	0	0	0	0	0		0	1	0	0	0	0	0	0	0	0		0	0	0	0	0	0	0	0	0	0	0	0	0	0	0	0
Otu00311	k__Bacteria;p__Bacteroidetes;c__Flavobacteriia;o__Flavobacteriales;f__Flavobacteriaceae;g__Capnocytophaga;s__;		0	0	0	0	0	0	0	0	0	0	0	0	0	0	0	0	0	0	0		0	0	0	0	0	0	0	0	0	0		0	0	0	0	0	0	0	0	0	0	0	0	0	0	0	0
Otu00312	k__Bacteria;p__Bacteroidetes;c__Rhodothermi;o__Rhodothermales;f__Balneolaceae;g__KSA1;s__;		0	0	0	0	0	0	0	0	0	0	0	0	0	0	0	0	0	0	0		0	0	0	0	0	0	0	0	0	0		0	0	0	4	0	0	0	0	0	0	0	0	0	0	0	0
Otu00313	k__Bacteria;p__Bacteroidetes;c__Bacteroidia;o__Bacteroidales;f__Prevotellaceae;g__Prevotella;s__;		0	1	0	0	0	0	0	0	0	0	0	0	0	0	0	0	0	0	0		0	0	0	0	0	0	0	0	0	0		0	0	0	0	0	0	0	0	0	0	0	0	0	0	0	0
Otu00314	k__Bacteria;p__Spirochaetes;c__Spirochaetes;o__Spirochaetales;f__Spirochaetaceae;g__Treponema;s__;		0	0	0	0	0	0	0	0	0	0	0	0	0	0	0	0	0	0	0		0	0	0	0	0	0	0	0	0	0		0	0	0	0	0	0	0	0	0	0	0	0	0	0	0	0
Otu00315	k__Bacteria;p__Fusobacteria;c__Fusobacteriia;o__Fusobacteriales;f__;g__;s__;		0	0	0	0	0	0	0	0	0	0	0	0	0	0	5	0	0	0	0		0	0	0	0	0	0	0	0	0	0		0	0	0	0	0	0	0	0	0	0	0	0	0	0	0	0
Otu00316	k__Bacteria;p__Proteobacteria;c__Betaproteobacteria;o__Methylophilales;f__Methylophilaceae;unclassified;unclassified;		0	0	0	0	0	0	0	0	0	0	0	0	0	0	0	0	0	0	0		0	0	0	0	0	0	0	0	0	0		0	0	0	0	0	0	0	0	0	0	0	0	0	0	0	0
Otu00317	k__Bacteria;p__Proteobacteria;c__Gammaproteobacteria;o__Pseudomonadales;f__Moraxellaceae;g__Enhydrobacter;s__;		0	0	0	0	0	0	0	0	0	0	0	0	0	0	0	0	0	0	0		0	0	0	0	0	0	0	0	0	0		0	0	0	0	0	0	0	0	0	0	0	6	0	0	0	0
Otu00319	k__Bacteria;p__Proteobacteria;c__Alphaproteobacteria;o__Rhizobiales;f__Methylocystaceae;g__Pleomorphomonas;unclassified;		0	0	0	0	0	0	0	0	0	0	0	0	0	0	0	0	0	0	0		0	0	0	0	0	0	0	0	0	0		0	0	1	0	0	0	1	0	0	0	0	0	0	0	0	0
Otu00320	k__Bacteria;p__Bacteroidetes;c__Bacteroidia;o__Bacteroidales;f__Prevotellaceae;g__Prevotella;s__;		0	0	0	0	0	0	0	0	0	0	0	0	0	0	0	0	0	0	0		0	0	0	0	0	0	0	0	0	0		0	0	0	0	0	0	0	0	0	0	0	0	0	0	0	0
Otu00321	k__Bacteria;unclassified;unclassified;unclassified;unclassified;unclassified;unclassified;		0	0	0	0	0	3	0	0	0	4	0	0	0	0	0	0	0	0	0		0	0	0	0	0	0	0	0	0	0		0	0	0	0	0	0	0	0	0	0	0	0	0	0	0	0
Otu00322	k__Bacteria;p__Bacteroidetes;c__Bacteroidia;o__Bacteroidales;f__Porphyromonadaceae;g__Dysgonomonas;unclassified;		0	0	0	0	0	0	0	0	0	0	0	0	0	0	0	0	0	0	0		0	0	0	0	0	0	0	0	0	0		0	0	0	0	0	0	0	0	0	0	0	0	0	0	0	0
Otu00323	k__Bacteria;p__Firmicutes;c__Bacilli;unclassified;unclassified;unclassified;unclassified;		0	0	0	0	0	0	0	0	0	0	0	0	0	0	0	0	0	0	0		0	0	0	0	0	0	0	0	0	0		0	0	0	0	0	0	0	0	0	0	0	0	0	0	0	0
Otu00324	k__Bacteria;p__Firmicutes;c__Clostridia;o__Clostridiales;f__Lachnospiraceae;unclassified;unclassified;		0	0	0	0	0	0	0	0	0	0	0	0	0	0	0	0	0	4	0		0	0	0	0	0	0	0	0	0	0		0	0	0	0	0	0	0	0	0	0	0	0	0	0	0	0
Otu00325	k__Bacteria;p__Bacteroidetes;c__Bacteroidia;o__Bacteroidales;f__Paraprevotellaceae;g__Prevotella;s__;		0	0	0	0	0	0	0	0	0	0	0	0	0	0	0	0	0	0	0		0	0	0	0	0	0	0	0	0	0		0	0	0	0	0	0	0	0	0	0	0	0	0	0	0	0
Otu00326	k__Bacteria;p__Proteobacteria;c__Alphaproteobacteria;o__Rhodospirillales;f__Acetobacteraceae;unclassified;unclassified;		0	0	0	0	0	0	0	0	0	0	0	0	0	0	0	0	0	0	0		0	0	0	0	0	0	0	0	0	0		0	0	0	0	0	0	0	0	0	0	0	0	0	0	0	0
Otu00328	k__Bacteria;p__Bacteroidetes;c__Flavobacteriia;o__Flavobacteriales;f__Weeksellaceae;unclassified;unclassified;		0	0	0	0	0	0	0	0	0	0	0	0	0	0	0	0	0	0	0		0	0	0	0	0	0	0	0	0	0		0	0	0	0	0	0	0	0	0	0	0	0	0	0	0	0
Otu00330	k__Bacteria;p__Actinobacteria;c__Actinobacteria;o__Actinomycetales;f__Micrococcaceae;unclassified;unclassified;		0	0	0	0	0	0	0	0	0	0	0	0	0	0	0	0	0	0	0		0	0	0	0	0	0	0	0	0	0		0	0	0	0	0	0	0	0	0	0	0	0	0	0	0	0
Otu00331	k__Bacteria;p__Firmicutes;c__Clostridia;o__Clostridiales;f__Clostridiaceae;unclassified;unclassified;		0	0	0	0	0	0	0	0	0	0	0	0	0	0	1	0	0	0	0		0	0	0	0	0	0	0	0	0	0		0	0	1	0	0	0	0	0	0	0	0	0	0	0	0	0
Otu00332	k__Bacteria;p__Proteobacteria;c__Epsilonproteobacteria;o__Campylobacterales;f__Campylobacteraceae;g__Campylobacter;unclassified;		0	0	0	0	0	0	0	0	0	0	0	0	0	0	0	0	0	0	0		0	0	0	0	0	0	0	0	0	0		0	0	0	0	0	0	0	0	0	0	0	0	0	0	0	0
Otu00333	k__Bacteria;p__Firmicutes;c__Bacilli;o__Bacillales;f__Alicyclobacillaceae;g__Alicyclobacillus;s__;		0	0	0	0	0	0	0	0	0	0	0	0	0	0	0	0	0	0	0		0	0	0	0	0	0	0	0	0	0		0	0	0	0	0	0	0	0	0	0	0	0	0	0	0	0
Otu00334	k__Bacteria;p__Bacteroidetes;c__Bacteroidia;o__Bacteroidales;f__Prevotellaceae;g__Prevotella;s__;		0	0	0	0	0	0	0	0	0	0	0	0	0	0	0	0	0	0	0		0	0	0	0	0	0	0	0	0	0		0	0	0	0	0	0	0	0	0	0	0	0	0	0	0	0
Otu00335	k__Bacteria;p__Thermi;c__Deinococci;o__Deinococcales;f__Deinococcaceae;g__Deinococcus;s__;		0	0	0	0	0	0	0	0	0	0	0	0	0	0	0	0	0	0	0		0	0	0	0	0	0	0	0	0	0		0	0	0	0	0	0	0	0	0	0	0	0	0	0	0	0
Otu00336	k__Bacteria;p__Bacteroidetes;c__Flavobacteriia;o__Flavobacteriales;f__Flavobacteriaceae;g__Flavobacterium;s__columnare;		0	0	0	0	0	0	1	0	0	0	0	0	0	0	0	0	0	0	0		0	0	0	0	0	0	0	0	0	0		0	0	0	0	0	0	0	0	0	0	0	0	0	0	0	0
Otu00337	k__Bacteria;p__Actinobacteria;c__Actinobacteria;o__Actinomycetales;f__Nocardiaceae;g__Rhodococcus;s__;		0	0	0	0	0	0	0	0	0	0	0	0	0	0	0	0	0	0	0		0	0	0	0	0	0	0	0	0	0		0	0	0	0	0	0	0	0	0	0	0	0	0	0	0	0
Otu00338	unknown;unclassified;unclassified;unclassified;unclassified;unclassified;unclassified;		0	0	0	0	0	0	0	0	0	0	0	0	0	0	0	0	0	0	0		0	0	0	0	0	0	0	0	0	0		0	0	0	0	0	0	0	0	0	0	0	0	0	0	0	0
Otu00340	k__Bacteria;p__Bacteroidetes;c__Bacteroidia;o__Bacteroidales;f__Paraprevotellaceae;g__Prevotella;s__;		0	0	0	0	0	0	1	0	0	0	0	0	0	0	0	0	0	0	0		0	0	0	0	0	0	0	0	1	0		0	0	0	0	0	0	0	0	0	0	0	0	0	0	0	0
Otu00341	k__Bacteria;p__Firmicutes;c__Clostridia;o__Clostridiales;f__Tissierellaceae;g__Peptoniphilus;s__;		0	0	0	0	0	0	0	0	0	0	0	0	0	0	0	0	0	0	0		0	0	0	0	0	0	0	0	0	0		0	0	0	0	0	0	0	0	0	0	0	0	0	0	0	0
Otu00342	k__Bacteria;p__Proteobacteria;c__Gammaproteobacteria;o__Enterobacteriales;f__Enterobacteriaceae;unclassified;unclassified;		0	0	0	0	1	0	0	0	0	0	0	0	0	0	0	0	1	0	0		0	0	0	0	0	0	0	0	0	0		0	0	0	0	0	0	0	0	0	0	0	0	0	0	0	0
Otu00343	k__Bacteria;p__Proteobacteria;c__Gammaproteobacteria;o__Pasteurellales;f__Pasteurellaceae;unclassified;unclassified;		0	0	0	0	0	0	0	0	0	0	0	0	0	0	0	0	0	0	0		0	0	0	0	0	0	0	0	0	0		0	0	0	0	0	0	0	0	0	0	0	0	0	0	0	0
Otu00344	k__Bacteria;p__Proteobacteria;c__Betaproteobacteria;o__Neisseriales;f__Neisseriaceae;unclassified;unclassified;		0	0	0	0	0	0	0	0	0	0	0	0	0	0	0	0	0	0	1		0	0	0	0	0	0	0	0	0	0		0	0	0	0	0	0	0	0	0	0	0	0	0	0	0	0
Otu00345	k__Bacteria;p__Bacteroidetes;unclassified;unclassified;unclassified;unclassified;unclassified;		0	0	2	0	0	0	0	0	0	0	0	0	0	0	0	0	0	0	0		0	0	0	0	0	0	0	0	0	0		0	0	0	0	0	0	0	0	0	0	0	0	0	0	0	0
Otu00346	k__Bacteria;p__Bacteroidetes;c__Bacteroidia;o__Bacteroidales;f__Prevotellaceae;g__Prevotella;s__;		0	0	0	0	0	0	0	0	0	0	0	0	0	0	0	0	0	0	0		0	0	0	0	0	0	0	0	0	0		0	0	0	0	0	0	0	0	0	0	0	0	0	0	0	0
Otu00347	k__Bacteria;p__Proteobacteria;c__Gammaproteobacteria;o__Pseudomonadales;f__Moraxellaceae;g__Acinetobacter;unclassified;		0	0	0	3	0	0	0	0	0	0	0	0	0	0	0	0	0	0	0		0	0	0	0	0	0	0	0	0	0		0	0	0	0	1	0	0	0	0	0	0	0	0	0	0	0
Otu00348	k__Bacteria;p__Bacteroidetes;c__Flavobacteriia;o__Flavobacteriales;f__Flavobacteriaceae;g__Capnocytophaga;s__;		0	0	0	0	0	0	0	0	0	0	0	0	0	0	0	0	0	0	1		0	0	0	0	0	0	0	0	0	0		0	0	0	0	0	0	0	0	0	0	0	0	0	0	0	0
Otu00349	k__Bacteria;p__Actinobacteria;c__Actinobacteria;o__Actinomycetales;f__Sporichthyaceae;g__;s__;		0	0	0	0	0	0	0	0	0	1	0	0	0	0	0	0	0	0	0		0	0	0	0	0	0	0	0	0	0		0	0	0	0	0	0	1	1	0	0	0	0	0	0	0	0
Otu00350	k__Bacteria;p__Proteobacteria;c__Gammaproteobacteria;o__Xanthomonadales;f__Xanthomonadaceae;unclassified;unclassified;		0	0	0	0	0	0	0	0	0	0	0	0	0	0	0	0	0	0	0		0	0	0	0	0	0	0	0	0	0		0	0	0	0	0	0	0	0	0	0	0	0	0	0	0	0
Otu00351	k__Bacteria;p__Actinobacteria;c__Actinobacteria;o__Actinomycetales;f__Brevibacteriaceae;g__Brevibacterium;unclassified;		0	0	0	0	0	0	0	0	0	0	0	0	0	0	0	0	0	0	0		0	0	0	0	0	0	0	0	0	0		0	0	0	0	0	0	0	0	0	0	0	0	0	0	0	0
Otu00352	k__Bacteria;p__Bacteroidetes;c__Flavobacteriia;o__Flavobacteriales;f__Flavobacteriaceae;g__Flavobacterium;unclassified;		0	0	0	0	0	0	0	0	0	0	0	0	0	0	0	0	0	0	0		0	0	0	0	0	0	0	0	0	0		0	1	0	0	0	0	0	0	0	0	0	0	0	0	0	0
Otu00353	k__Bacteria;p__Proteobacteria;c__Gammaproteobacteria;o__Pseudomonadales;f__Pseudomonadaceae;g__Pseudomonas;unclassified;		0	0	0	0	0	0	0	0	0	0	0	0	0	0	0	0	0	0	0		0	0	0	0	0	0	0	0	0	0		0	0	0	0	4	0	0	0	0	0	0	0	0	0	0	0
Otu00354	k__Bacteria;p__Firmicutes;c__Clostridia;o__Clostridiales;f__Clostridiaceae;g__Thermoanaerobacterium;s__saccharolyticum;		0	0	0	0	1	0	1	0	0	0	0	0	0	0	0	0	0	0	0		0	0	0	0	0	0	0	0	0	0		0	0	0	0	0	0	0	0	0	0	0	0	0	0	0	0
Otu00355	k__Bacteria;p__Proteobacteria;c__Epsilonproteobacteria;o__Campylobacterales;f__Helicobacteraceae;g__Helicobacter;s__pylori;		0	0	0	0	0	0	0	0	0	0	0	0	0	0	0	0	0	0	0		0	0	0	0	0	0	0	0	0	0		0	0	0	0	0	0	0	0	0	0	0	0	0	0	0	0
Otu00356	k__Bacteria;p__Bacteroidetes;c__Bacteroidia;o__Bacteroidales;unclassified;unclassified;unclassified;		0	0	0	0	0	0	0	0	0	0	0	0	0	0	0	0	0	0	0		0	0	0	0	0	0	0	0	0	0		0	0	1	0	0	0	0	0	0	0	0	0	0	0	0	0
Otu00357	k__Bacteria;p__Bacteroidetes;c__Bacteroidia;o__Bacteroidales;unclassified;unclassified;unclassified;		0	0	0	0	0	0	0	0	0	0	0	0	0	0	0	0	0	0	0		0	0	0	0	0	0	0	0	0	0		0	3	0	0	0	0	0	0	0	0	0	0	0	0	0	0
Otu00358	k__Bacteria;p__Bacteroidetes;c__Bacteroidia;o__Bacteroidales;f__Bacteroidaceae;g__Bacteroides;unclassified;		0	0	0	0	0	0	0	0	0	0	0	0	0	0	0	0	0	0	0		0	0	0	0	0	0	0	0	0	1		0	0	0	0	0	0	0	0	0	0	0	0	0	0	0	0
Otu00359	k__Bacteria;p__Actinobacteria;c__Actinobacteria;o__Actinomycetales;f__Corynebacteriaceae;g__Corynebacterium;s__;		0	0	0	0	0	0	0	0	0	0	0	0	0	0	0	0	0	0	0		0	0	0	0	0	0	0	0	0	0		0	0	0	0	0	0	0	0	0	0	0	0	0	0	0	0
Otu00361	k__Bacteria;unclassified;unclassified;unclassified;unclassified;unclassified;unclassified;		0	0	0	0	0	0	0	0	0	0	0	0	0	0	0	0	0	0	0		0	0	0	0	0	0	0	0	0	0		0	0	0	0	0	0	0	0	0	0	0	0	0	0	0	0
Otu00362	k__Bacteria;unclassified;unclassified;unclassified;unclassified;unclassified;unclassified;		0	1	0	0	0	0	1	0	0	0	0	0	0	0	0	0	0	0	0		0	0	0	0	0	0	0	0	0	0		0	0	0	0	0	0	0	1	0	0	0	0	0	0	0	0
Otu00363	k__Bacteria;p__Bacteroidetes;c__Flavobacteriia;o__Flavobacteriales;f__Weeksellaceae;g__Chryseobacterium;s__;		0	0	0	0	0	0	0	0	0	0	0	0	0	0	0	0	0	0	0		0	0	0	0	0	0	0	0	0	0		0	0	0	0	0	0	0	0	0	0	0	0	0	0	0	0
Otu00365	k__Bacteria;p__Proteobacteria;c__Betaproteobacteria;o__Neisseriales;f__Neisseriaceae;unclassified;unclassified;		0	0	0	0	0	0	0	0	0	0	0	0	0	0	0	0	0	0	0		0	0	0	0	0	0	0	0	0	0		0	0	0	0	0	0	0	0	0	0	0	0	0	0	0	0
Otu00366	k__Bacteria;p__Firmicutes;c__Bacilli;o__Lactobacillales;f__Lactobacillaceae;g__Lactobacillus;unclassified;		0	0	0	3	0	0	0	0	0	0	0	0	0	0	0	0	0	0	0		0	0	0	0	3	0	0	0	0	0		0	0	0	0	0	0	0	0	0	0	0	0	0	0	0	0
Otu00367	k__Bacteria;p__Firmicutes;c__Bacilli;o__Bacillales;f__Exiguobacteraceae;g__Exiguobacterium;s__;		0	0	0	0	0	0	0	0	0	0	0	0	0	0	0	0	0	0	0		0	0	0	0	0	0	0	0	0	0		0	0	0	1	0	0	0	0	0	0	0	0	0	0	0	0
Otu00368	k__Bacteria;p__Proteobacteria;c__Alphaproteobacteria;o__Rhodobacterales;f__Rhodobacteraceae;g__Paracoccus;unclassified;		0	0	0	0	0	0	0	0	0	1	0	0	0	0	0	0	0	0	0		0	0	0	0	0	0	0	0	0	0		0	0	0	0	0	0	0	0	0	0	0	0	0	0	0	0
Otu00369	k__Bacteria;p__Firmicutes;unclassified;unclassified;unclassified;unclassified;unclassified;		0	0	0	0	0	0	0	0	0	0	0	0	0	0	0	0	0	0	0		0	0	0	0	0	0	0	0	0	0		0	0	0	0	0	0	0	0	0	0	0	0	0	0	0	0
Otu00370	k__Bacteria;p__Bacteroidetes;c__Sphingobacteriia;o__Sphingobacteriales;f__Sphingobacteriaceae;g__;s__;		0	0	0	0	0	0	0	0	0	0	0	0	0	0	0	0	0	0	0		0	0	0	0	0	0	0	0	3	0		0	0	0	0	0	0	0	0	0	0	0	0	0	0	0	0
Otu00371	k__Bacteria;p__Firmicutes;c__Clostridia;o__Clostridiales;f__Tissierellaceae;g__Anaerococcus;s__;		0	0	0	0	0	0	0	0	0	0	0	0	0	0	0	3	0	0	0		0	0	0	0	0	0	0	0	0	0		0	0	0	0	0	0	0	0	0	0	0	0	0	0	0	0
Otu00372	k__Bacteria;p__Proteobacteria;c__Alphaproteobacteria;o__Caulobacterales;f__Caulobacteraceae;unclassified;unclassified;		0	0	0	0	0	0	0	0	0	0	0	0	0	0	0	0	0	0	0		0	0	0	0	0	0	0	0	0	0		0	0	1	0	0	0	0	0	0	0	0	0	0	0	0	0
Otu00373	k__Bacteria;p__Fusobacteria;c__Fusobacteriia;o__Fusobacteriales;f__Leptotrichiaceae;g__Leptotrichia;s__;		0	0	0	0	0	0	0	0	0	0	0	0	0	0	0	0	0	0	0		0	0	0	0	0	6	0	0	0	0		0	0	0	0	0	0	0	0	0	0	0	0	0	0	0	0
Otu00374	k__Bacteria;p__Actinobacteria;c__Actinobacteria;o__Actinomycetales;f__Streptomycetaceae;g__Streptomyces;unclassified;		0	0	0	0	0	0	0	0	0	0	0	0	0	0	0	0	0	0	0		0	0	0	0	0	0	0	0	0	0		0	0	0	0	0	0	0	0	0	0	0	0	0	0	0	0
Otu00375	k__Bacteria;p__Firmicutes;c__Clostridia;o__Clostridiales;f__Veillonellaceae;unclassified;unclassified;		0	0	0	0	0	0	0	0	0	4	0	0	0	0	0	0	0	0	0		0	0	0	0	0	0	0	0	0	0		0	0	0	0	0	0	0	0	0	0	0	0	0	0	0	0
Otu00376	k__Bacteria;p__Firmicutes;c__Clostridia;o__Clostridiales;f__Ruminococcaceae;g__Faecalibacterium;s__prausnitzii;		0	0	0	0	0	0	0	0	0	0	0	0	1	0	0	0	0	0	0		0	0	0	0	0	0	0	0	0	0		0	0	0	0	0	0	0	0	0	0	0	0	0	0	0	0
Otu00377	k__Bacteria;p__Firmicutes;c__Bacilli;o__Bacillales;f__Bacillaceae;unclassified;unclassified;		0	0	0	1	0	0	0	0	0	0	0	0	0	0	0	0	0	0	0		0	0	0	0	0	0	0	0	0	0		0	0	0	0	0	0	0	0	0	0	0	0	0	0	0	0
Otu00378	k__Bacteria;unclassified;unclassified;unclassified;unclassified;unclassified;unclassified;		0	0	0	0	0	0	0	0	0	0	0	0	0	0	0	0	0	0	0		0	0	0	0	0	0	0	0	0	0		0	0	0	0	0	0	0	0	0	0	0	0	0	0	0	0
Otu00380	k__Bacteria;p__Bacteroidetes;c__Bacteroidia;o__Bacteroidales;f__Prevotellaceae;g__Prevotella;s__;		0	0	0	0	0	0	0	0	0	0	0	0	0	0	0	0	0	0	0		0	0	0	0	0	0	0	0	0	0		0	0	0	0	0	0	0	0	0	0	0	0	0	0	0	0
Otu00381	k__Bacteria;p__Firmicutes;c__Bacilli;o__Bacillales;f__Bacillaceae;g__Anoxybacillus;unclassified;		0	0	9	0	0	0	0	0	0	0	0	0	0	0	0	0	0	0	0		0	0	0	0	0	0	0	0	0	0		0	0	0	0	0	0	0	0	0	0	0	0	0	0	0	0
Otu00382	k__Bacteria;p__Proteobacteria;c__Gammaproteobacteria;o__Pseudomonadales;f__Moraxellaceae;unclassified;unclassified;		0	0	0	0	0	0	0	0	0	0	0	0	0	0	0	0	0	0	0		0	0	0	0	0	0	0	0	0	0		0	0	0	0	0	0	0	0	0	0	0	0	0	0	0	0
Otu00383	k__Bacteria;unclassified;unclassified;unclassified;unclassified;unclassified;unclassified;		0	0	0	0	0	0	0	0	0	0	0	0	0	0	0	0	0	0	0		0	0	0	0	0	0	0	0	0	0		0	0	0	0	0	0	0	0	0	0	0	0	0	0	0	0
Otu00384	k__Bacteria;p__Firmicutes;c__Clostridia;o__Clostridiales;f__Ruminococcaceae;g__;s__;		0	0	0	0	0	0	0	0	0	0	0	0	0	1	0	0	0	0	0		0	0	0	0	0	0	0	0	0	0		0	0	0	0	0	0	0	0	0	0	0	0	0	0	0	0
Otu00385	k__Bacteria;p__Firmicutes;c__Clostridia;o__Clostridiales;f__Ruminococcaceae;g__Oscillospira;unclassified;		0	0	0	0	0	0	0	0	0	0	0	0	0	0	0	0	0	0	0		0	1	0	0	0	0	0	0	0	0		0	0	0	0	0	0	0	0	0	0	0	0	0	0	0	0
Otu00386	k__Bacteria;p__Proteobacteria;c__Betaproteobacteria;o__Rhodocyclales;f__Rhodocyclaceae;unclassified;unclassified;		0	0	0	0	0	0	0	0	0	0	0	0	0	0	0	0	0	0	0		0	0	0	0	0	0	0	0	0	0		0	0	0	0	0	0	0	0	0	0	0	0	0	0	0	0
Otu00387	k__Bacteria;p__Bacteroidetes;c__Bacteroidia;o__Bacteroidales;f__Prevotellaceae;g__Prevotella;unclassified;		0	0	0	0	0	0	0	0	0	2	0	0	0	0	0	0	0	0	0		0	0	0	1	0	0	0	0	0	0		0	0	0	0	2	0	0	0	0	0	0	0	0	0	0	0
Otu00388	k__Bacteria;p__Firmicutes;c__Clostridia;o__Clostridiales;f__Ruminococcaceae;unclassified;unclassified;		0	0	0	0	0	0	0	0	0	0	0	0	0	0	0	0	0	0	0		0	0	0	0	0	0	0	0	0	0		0	0	0	0	0	0	0	0	0	0	0	0	0	0	0	0
Otu00390	k__Bacteria;p__Firmicutes;c__Clostridia;o__Clostridiales;f__Lachnospiraceae;g__Coprococcus;s__;		0	0	0	0	0	0	0	0	0	0	0	0	0	0	0	0	0	0	0		0	0	0	0	0	0	0	0	0	1		0	0	0	0	0	0	0	0	0	0	0	0	0	0	0	0
Otu00391	k__Bacteria;p__Firmicutes;c__Clostridia;o__Clostridiales;f__Peptostreptococcaceae;g__Filifactor;s__;		0	0	0	0	0	0	0	0	0	0	0	0	0	0	0	0	0	0	0		0	1	0	0	0	0	0	0	0	0		0	0	0	0	0	0	0	0	0	0	0	0	0	0	0	0
Otu00392	k__Bacteria;p__Bacteroidetes;c__Bacteroidia;o__Bacteroidales;f__Prevotellaceae;g__Prevotella;s__nanceiensis;		0	0	0	0	0	0	0	0	0	0	0	0	0	0	0	0	0	0	0		0	0	0	0	0	0	0	0	0	0		0	0	0	0	0	0	0	0	0	0	0	0	0	0	0	0
Otu00393	k__Bacteria;p__Firmicutes;c__Bacilli;o__Lactobacillales;f__Aerococcaceae;unclassified;unclassified;		0	0	0	0	0	0	0	0	0	0	0	0	0	0	0	0	0	0	0		0	0	0	0	0	0	0	0	0	0		0	0	0	0	0	0	0	0	0	0	0	0	0	0	0	0
Otu00394	k__Bacteria;p__Bacteroidetes;c__Bacteroidia;o__Bacteroidales;f__Prevotellaceae;g__Prevotella;unclassified;		0	0	0	0	0	0	0	0	0	0	0	0	0	0	0	0	0	0	0		0	0	0	0	0	0	0	0	0	0		0	0	0	0	0	0	0	0	0	0	0	0	0	0	0	0
Otu00395	k__Bacteria;p__Bacteroidetes;c__Bacteroidia;o__Bacteroidales;f__Prevotellaceae;g__Prevotella;unclassified;		0	0	0	0	0	0	0	0	0	0	0	0	0	0	0	0	0	0	0		0	0	0	0	0	0	0	0	0	0		0	0	0	0	0	0	0	0	0	0	0	0	0	0	0	0
Otu00398	k__Bacteria;p__Firmicutes;c__Bacilli;unclassified;unclassified;unclassified;unclassified;		0	0	0	0	0	0	0	0	0	0	0	0	0	0	0	0	0	0	0		0	0	0	0	0	0	0	0	0	0		0	0	0	0	0	0	0	0	0	0	0	0	0	0	0	0
Otu00399	k__Bacteria;p__Firmicutes;c__Clostridia;o__Clostridiales;unclassified;unclassified;unclassified;		0	0	0	0	0	0	0	0	0	0	0	0	0	0	0	0	0	0	0		0	0	0	0	0	0	0	0	0	0		0	0	0	0	0	0	0	0	0	0	0	0	0	0	0	0
Otu00400	k__Bacteria;p__Bacteroidetes;c__Bacteroidia;o__Bacteroidales;f__Prevotellaceae;g__Prevotella;s__;		0	0	0	0	0	0	0	0	0	0	0	0	0	0	0	0	0	0	0		0	0	0	0	0	0	0	0	0	0		0	0	0	0	0	0	0	0	0	0	0	0	0	0	0	0
Otu00401	k__Bacteria;p__Actinobacteria;c__Actinobacteria;o__Actinomycetales;f__Geodermatophilaceae;g__Modestobacter;s__;		0	0	0	0	0	0	0	0	0	0	0	0	0	0	0	0	0	0	0		0	0	0	0	0	0	0	0	0	0		0	0	0	0	0	0	0	0	0	0	0	0	0	0	0	0
Otu00402	k__Bacteria;p__Proteobacteria;c__Gammaproteobacteria;o__Pseudomonadales;f__Pseudomonadaceae;g__Pseudomonas;unclassified;		0	0	0	0	0	0	0	0	0	0	0	0	0	0	0	0	0	0	0		0	0	0	0	0	0	0	0	0	0		0	0	0	0	0	0	0	0	0	0	0	0	0	0	0	0
Otu00403	k__Bacteria;p__Actinobacteria;c__Actinobacteria;o__Actinomycetales;f__Pseudonocardiaceae;unclassified;unclassified;		0	0	0	0	0	0	0	0	0	0	0	0	0	0	0	0	0	0	0		0	0	0	0	0	0	0	0	0	0		0	0	0	2	0	0	0	0	0	0	0	0	0	0	0	0
Otu00404	k__Bacteria;p__Bacteroidetes;c__Bacteroidia;o__Bacteroidales;f__Porphyromonadaceae;g__Porphyromonas;s__;		0	0	0	0	0	0	0	0	0	0	0	0	0	0	0	0	0	1	0		0	0	0	0	0	0	0	0	0	0		0	0	0	0	0	0	0	0	0	0	0	0	0	0	0	0
Otu00405	k__Bacteria;p__Bacteroidetes;c__Flavobacteriia;o__Flavobacteriales;f__Weeksellaceae;unclassified;unclassified;		0	0	0	0	0	0	0	0	0	0	0	0	0	0	0	0	0	0	0		0	0	0	0	0	0	0	0	0	0		0	0	0	0	0	0	0	0	0	0	0	0	0	0	0	0
Otu00406	k__Bacteria;p__Cyanobacteria;c__Synechococcophycideae;unclassified;unclassified;unclassified;unclassified;		0	0	0	0	0	0	0	0	0	0	0	0	0	0	0	0	0	0	0		0	0	0	0	0	0	0	0	0	0		0	0	0	0	0	0	0	0	0	0	0	0	0	0	0	0
Otu00407	k__Bacteria;p__Actinobacteria;c__Actinobacteria;o__Actinomycetales;unclassified;unclassified;unclassified;		0	0	0	0	0	0	0	0	0	0	0	0	0	0	0	0	0	0	0		0	0	0	0	0	0	0	0	0	0		0	0	0	0	0	0	0	0	0	0	0	0	0	0	0	0
Otu00408	k__Bacteria;p__Proteobacteria;c__Alphaproteobacteria;o__Sphingomonadales;unclassified;unclassified;unclassified;		0	0	0	0	0	0	0	0	0	0	0	0	0	0	0	0	0	0	0		0	0	0	0	0	0	0	0	0	0		0	0	0	0	0	0	0	0	0	0	0	0	0	0	0	0
Otu00409	k__Bacteria;p__Bacteroidetes;c__Bacteroidia;o__Bacteroidales;f__Prevotellaceae;g__Prevotella;s__;		0	0	0	0	0	0	0	0	0	0	0	0	0	0	0	0	0	0	0		0	0	0	0	0	0	0	0	0	0		0	0	0	0	0	0	0	0	0	0	0	0	0	0	0	0
Otu00411	k__Bacteria;p__Bacteroidetes;c__Bacteroidia;o__Bacteroidales;f__Prevotellaceae;g__Prevotella;s__;		0	0	0	0	0	0	0	0	0	1	0	0	0	0	0	0	0	0	0		0	1	0	0	0	0	0	0	0	0		0	0	0	0	0	0	0	0	0	0	0	0	0	0	0	0
Otu00412	k__Bacteria;p__Actinobacteria;c__Actinobacteria;o__Actinomycetales;f__Actinomycetaceae;unclassified;unclassified;		0	0	0	0	0	0	0	0	0	0	0	0	0	0	0	0	0	1	0		0	0	0	0	0	0	0	0	0	0		0	0	0	0	0	0	0	0	0	0	0	0	0	0	0	0
Otu00414	k__Bacteria;p__Firmicutes;c__Bacilli;o__Lactobacillales;f__Streptococcaceae;g__Streptococcus;unclassified;		0	0	0	1	0	0	0	0	0	1	0	0	0	0	0	0	0	0	0		0	0	0	0	2	0	0	0	0	0		0	0	0	0	0	0	0	0	0	0	0	0	0	0	0	0
Otu00415	k__Bacteria;p__Proteobacteria;c__Betaproteobacteria;o__Rhodocyclales;f__Rhodocyclaceae;unclassified;unclassified;		0	0	0	0	0	0	1	0	0	2	0	0	0	0	0	0	0	0	0		0	0	0	0	0	0	0	0	0	0		0	0	0	0	0	0	0	0	0	0	0	0	0	0	0	0
Otu00417	k__Bacteria;p__Bacteroidetes;c__Saprospirae;o__Saprospirales;f__Chitinophagaceae;unclassified;unclassified;		0	0	0	0	0	0	0	0	0	0	0	0	0	0	0	0	0	0	0		0	0	0	0	0	0	5	0	0	0		0	0	0	0	0	0	0	0	0	0	0	0	0	0	0	0
Otu00418	k__Bacteria;p__Proteobacteria;c__Betaproteobacteria;o__Burkholderiales;f__Comamonadaceae;unclassified;unclassified;		0	0	0	0	0	1	1	1	0	0	0	0	0	0	0	0	0	0	0		0	0	0	0	0	0	0	0	0	0		0	0	0	0	0	0	0	0	0	0	0	0	0	0	0	0
Otu00419	k__Bacteria;p__Firmicutes;c__Bacilli;unclassified;unclassified;unclassified;unclassified;		0	0	0	0	0	0	0	0	0	0	0	0	0	0	0	0	0	0	0		0	0	0	0	0	0	0	0	0	0		0	0	0	0	0	0	0	0	0	0	0	0	0	0	0	0
Otu00421	k__Bacteria;p__Bacteroidetes;c__Flavobacteriia;o__Flavobacteriales;f__Flavobacteriaceae;g__Flavobacterium;unclassified;		0	0	0	0	0	0	0	0	0	0	0	0	0	0	0	0	0	0	0		0	0	0	0	0	0	0	0	0	0		0	0	0	0	0	0	0	0	0	0	0	0	0	0	0	0
Otu00422	k__Bacteria;p__Bacteroidetes;c__Flavobacteriia;o__Flavobacteriales;f__Weeksellaceae;g__;s__;		0	0	0	0	0	0	0	0	0	1	0	0	0	0	0	0	0	0	0		1	0	0	0	0	0	0	0	0	0		0	0	0	0	0	0	0	0	0	0	0	0	0	0	0	0
Otu00426	k__Bacteria;p__Bacteroidetes;c__Flavobacteriia;o__Flavobacteriales;f__Weeksellaceae;unclassified;unclassified;		0	0	0	0	0	0	0	0	0	0	0	0	0	0	0	0	0	0	0		0	0	0	0	0	0	0	0	0	0		0	0	0	0	0	0	0	0	0	0	0	0	0	0	0	0
Otu00427	k__Bacteria;p__Synergistetes;c__Synergistia;o__Synergistales;f__Dethiosulfovibrionaceae;g__TG5;s__;		0	0	0	0	0	0	0	0	0	0	0	0	0	0	0	0	0	0	0		0	1	0	0	0	0	0	0	0	0		0	0	0	0	0	0	0	0	0	0	0	0	0	0	0	0
Otu00428	k__Bacteria;p__Bacteroidetes;c__Bacteroidia;o__Bacteroidales;f__Porphyromonadaceae;g__Porphyromonas;s__;		0	0	0	0	0	0	0	0	0	0	0	0	0	0	0	0	0	0	0		0	0	0	0	0	0	2	0	0	0		0	0	0	0	1	0	0	0	0	0	0	0	0	0	0	0
Otu00430	k__Bacteria;p__Actinobacteria;c__Actinobacteria;o__Actinomycetales;f__Nocardiaceae;g__Rhodococcus;s__fascians;		0	0	0	0	0	0	0	0	0	0	0	0	0	0	0	0	0	0	0		0	0	0	0	0	0	0	0	0	0		0	0	0	0	0	0	0	0	0	0	0	0	0	0	0	0
Otu00434	k__Bacteria;p__Bacteroidetes;c__Bacteroidia;o__Bacteroidales;f__Porphyromonadaceae;g__Porphyromonas;s__;		0	0	0	0	0	0	0	0	0	0	0	0	0	0	0	0	0	0	0		0	0	0	0	0	0	0	0	0	0		0	0	0	0	0	0	0	0	0	0	0	0	0	0	0	0
Otu00435	k__Bacteria;p__Cyanobacteria;c__Nostocophycideae;o__Stigonematales;f__Rivulariaceae;g__Calothrix;s__;		0	0	0	0	0	0	0	0	0	0	0	0	0	0	0	0	0	0	0		0	0	0	0	0	0	0	0	0	0		0	0	0	0	0	0	0	0	0	0	0	0	0	0	0	0
Otu00436	k__Bacteria;p__Bacteroidetes;c__Bacteroidia;o__Bacteroidales;unclassified;unclassified;unclassified;		0	0	0	0	0	0	0	0	0	0	0	0	0	0	0	0	0	0	0		0	0	0	0	0	0	0	0	0	0		0	0	0	0	0	0	0	0	0	0	0	0	0	0	0	0
Otu00437	k__Bacteria;p__Actinobacteria;c__Actinobacteria;o__Actinomycetales;unclassified;unclassified;unclassified;		0	0	0	0	0	0	0	0	0	0	0	0	0	0	0	0	0	0	0		0	0	0	0	0	0	0	0	0	0		0	0	0	0	0	0	0	0	0	0	1	0	0	0	0	0
Otu00439	k__Bacteria;p__Firmicutes;c__Clostridia;o__Clostridiales;f__Peptostreptococcaceae;g__Peptostreptococcus;s__anaerobius;		0	0	0	0	0	0	0	0	0	0	0	0	0	0	0	0	0	0	0		0	0	0	0	0	0	0	0	0	0		0	0	0	0	0	0	0	0	0	0	0	0	0	0	0	0
Otu00440	k__Bacteria;p__Actinobacteria;c__Actinobacteria;o__Actinomycetales;f__Microbacteriaceae;g__Leucobacter;s__;		0	0	0	0	0	0	0	0	0	0	0	0	0	0	0	0	0	0	0		0	0	0	0	0	0	0	0	0	0		0	0	0	0	0	0	0	0	0	0	0	0	0	0	0	0
Otu00441	k__Bacteria;p__Cyanobacteria;unclassified;unclassified;unclassified;unclassified;unclassified;		0	0	0	0	0	0	0	0	0	0	0	0	0	0	0	0	0	0	0		0	0	0	0	0	0	0	0	0	0		0	0	0	0	0	0	0	0	0	0	0	0	0	0	0	0
Otu00442	k__Bacteria;p__Proteobacteria;c__Alphaproteobacteria;o__Sphingomonadales;f__Sphingomonadaceae;unclassified;unclassified;		0	0	0	0	0	0	0	0	0	0	0	0	0	0	0	0	0	0	0		0	0	0	0	0	0	0	0	0	0		0	0	0	0	0	0	0	0	1	0	0	0	0	0	0	0
Otu00443	k__Bacteria;p__Proteobacteria;c__Betaproteobacteria;o__Burkholderiales;f__Comamonadaceae;unclassified;unclassified;		0	0	0	0	0	0	0	0	0	0	0	0	0	0	0	0	0	0	0		0	0	0	0	0	0	0	0	0	0		0	0	0	0	0	0	0	0	0	0	0	0	0	0	0	0
Otu00444	k__Bacteria;p__Thermi;c__Deinococci;o__Thermales;f__Thermaceae;g__Thermus;s__;		0	0	4	0	0	0	0	0	0	0	0	0	0	0	0	0	0	0	0		0	0	0	0	0	0	0	0	0	0		0	0	0	0	0	0	0	0	0	0	0	0	0	0	0	0
Otu00445	k__Bacteria;p__Firmicutes;c__Bacilli;o__Bacillales;unclassified;unclassified;unclassified;		0	0	0	0	0	0	0	0	0	0	0	0	0	0	0	0	0	0	0		0	0	0	0	0	0	0	0	0	0		0	0	0	0	0	0	0	0	0	0	0	0	0	0	0	0
Otu00447	k__Bacteria;p__Bacteroidetes;c__Flavobacteriia;o__Flavobacteriales;unclassified;unclassified;unclassified;		0	0	0	0	0	0	0	0	0	0	0	0	0	0	0	0	0	0	0		0	0	0	0	0	0	0	0	0	0		0	0	0	0	0	0	0	0	0	0	0	0	0	0	0	0
Otu00448	k__Bacteria;p__Fusobacteria;c__Fusobacteriia;o__Fusobacteriales;f__Leptotrichiaceae;g__Leptotrichia;s__;		0	0	0	0	0	0	0	0	0	0	0	0	0	0	0	0	0	0	0		0	0	0	0	0	0	0	0	0	0		0	0	0	0	0	0	0	0	0	0	0	0	0	0	0	0
Otu00450	k__Bacteria;p__Proteobacteria;c__Alphaproteobacteria;o__Sphingomonadales;f__Sphingomonadaceae;g__Sphingomonas;s__;		0	0	0	0	0	0	0	0	0	0	0	0	0	0	0	0	0	0	0		0	0	0	0	1	0	2	0	0	0		0	0	0	0	0	0	0	0	0	0	0	0	0	0	0	0
Otu00451	k__Bacteria;p__Bacteroidetes;c__Flavobacteriia;o__Flavobacteriales;f__Weeksellaceae;unclassified;unclassified;		0	0	0	0	0	0	0	0	0	0	0	0	0	0	0	0	0	0	0		0	0	0	0	0	0	0	0	0	0		0	0	0	0	0	0	0	0	0	0	0	0	0	0	0	0
Otu00452	k__Bacteria;p__Bacteroidetes;c__Bacteroidia;o__Bacteroidales;f__Paraprevotellaceae;g__Prevotella;s__;		0	0	0	0	0	0	0	0	0	0	0	0	0	0	0	0	0	0	0		0	0	0	0	0	0	0	0	0	0		0	0	0	0	0	0	0	0	0	0	0	0	0	0	0	0
Otu00454	k__Bacteria;p__Bacteroidetes;c__Bacteroidia;o__Bacteroidales;f__;g__;s__;		0	0	0	0	0	0	0	0	0	0	0	0	0	0	0	0	0	0	0		0	1	0	0	0	0	0	0	0	0		0	0	0	0	0	0	0	0	0	0	0	0	0	0	0	0
Otu00455	k__Bacteria;p__Proteobacteria;c__Gammaproteobacteria;o__Pasteurellales;f__Pasteurellaceae;unclassified;unclassified;		0	0	0	0	0	0	1	2	0	0	0	0	0	0	0	0	0	0	0		0	0	0	0	0	0	0	0	0	0		0	0	0	0	1	0	0	0	0	0	0	0	0	0	0	0
Otu00456	k__Bacteria;p__Bacteroidetes;c__Bacteroidia;o__Bacteroidales;f__Prevotellaceae;g__Prevotella;s__;		0	0	0	0	0	0	0	0	0	0	0	0	0	0	0	0	0	0	0		0	0	0	0	0	0	0	0	0	0		0	0	0	0	0	0	0	0	0	0	0	0	0	0	0	0
Otu00457	k__Bacteria;p__Proteobacteria;c__Alphaproteobacteria;o__Rhizobiales;f__Bradyrhizobiaceae;unclassified;unclassified;		0	0	0	0	0	0	0	0	0	0	0	0	0	0	0	0	0	0	0		0	0	0	0	0	3	0	0	0	0		0	0	0	0	0	0	0	0	0	0	0	0	0	0	0	0
Otu00458	k__Bacteria;p__Firmicutes;c__Clostridia;o__Clostridiales;f__Ruminococcaceae;g__Ruminococcus;unclassified;		0	0	0	0	0	0	1	0	0	0	0	0	0	0	0	0	0	0	0		0	0	0	0	0	0	0	0	0	0		0	0	0	0	0	0	0	0	0	0	0	0	0	0	0	0
Otu00459	k__Bacteria;p__Proteobacteria;c__Betaproteobacteria;o__Burkholderiales;unclassified;unclassified;unclassified;		0	0	0	0	0	2	0	0	0	0	0	0	0	0	0	0	0	0	0		0	0	0	0	0	0	0	0	0	0		0	0	0	0	0	0	0	0	0	0	0	0	0	0	0	0
Otu00460	k__Bacteria;p__Proteobacteria;c__Betaproteobacteria;o__Neisseriales;f__Neisseriaceae;unclassified;unclassified;		0	0	0	0	0	0	0	0	0	0	0	0	0	0	0	0	0	0	0		0	0	0	0	0	0	0	0	0	0		0	0	0	0	0	0	0	0	0	0	0	0	0	0	0	0
Otu00461	k__Bacteria;p__Proteobacteria;c__Alphaproteobacteria;o__Rhizobiales;unclassified;unclassified;unclassified;		0	0	0	0	0	0	0	0	0	0	1	0	0	0	0	0	0	0	0		0	0	0	0	0	0	0	0	0	0		0	0	0	0	0	0	0	0	0	0	0	0	0	0	0	0
Otu00462	k__Bacteria;p__Firmicutes;c__Clostridia;o__Clostridiales;f__Veillonellaceae;unclassified;unclassified;		0	0	0	0	0	0	0	0	0	0	0	0	0	0	0	0	0	0	0		0	0	0	0	0	0	0	0	0	0		0	0	0	0	0	0	0	0	0	0	0	0	0	0	0	0
Otu00464	k__Bacteria;p__Firmicutes;c__Clostridia;o__Clostridiales;f__;g__;s__;		0	0	0	0	0	0	0	0	0	0	0	0	0	0	0	0	3	0	0		0	0	0	0	0	0	0	0	0	0		0	0	0	0	0	0	0	0	0	0	0	0	0	0	0	0
Otu00466	k__Bacteria;p__Bacteroidetes;c__Bacteroidia;o__Bacteroidales;f__Paraprevotellaceae;g__Prevotella;s__;		0	0	0	0	0	0	0	0	0	0	0	0	0	0	0	0	0	0	0		0	0	0	0	0	0	0	0	0	0		0	0	0	0	0	0	0	0	0	0	0	0	0	0	0	0
Otu00467	k__Bacteria;p__Firmicutes;c__Clostridia;o__Clostridiales;f__Mogibacteriaceae;g__;s__;		0	0	0	0	0	0	0	0	0	0	0	0	0	0	0	0	0	0	0		0	0	0	0	0	0	0	0	0	0		0	0	0	0	0	0	0	1	0	0	0	0	0	0	0	0
Otu00468	k__Bacteria;p__Actinobacteria;c__Actinobacteria;o__Actinomycetales;f__Propionibacteriaceae;unclassified;unclassified;		0	0	0	0	0	0	0	0	0	0	0	0	0	0	0	0	0	0	1		0	0	0	0	0	0	0	0	0	0		0	0	0	0	0	0	0	0	0	0	0	0	0	0	0	0
Otu00469	k__Bacteria;p__Firmicutes;c__Clostridia;o__Clostridiales;f__Lachnospiraceae;g__Moryella;s__;		0	0	0	0	0	0	0	0	0	0	0	0	0	0	0	0	0	0	0		0	0	0	0	0	0	0	0	0	0		0	0	0	0	0	0	0	0	0	0	0	0	0	0	0	0
Otu00470	k__Bacteria;p__Firmicutes;c__Clostridia;o__Clostridiales;f__Tissierellaceae;g__GW-34;s__;		0	0	0	0	0	0	0	0	0	0	0	0	0	0	0	0	0	0	0		0	0	0	0	0	0	0	0	0	0		0	0	0	0	0	0	0	0	0	0	0	0	0	0	0	0
Otu00471	k__Bacteria;p__Actinobacteria;c__Actinobacteria;o__Actinomycetales;f__Microbacteriaceae;unclassified;unclassified;		0	0	0	0	0	0	0	0	0	0	0	0	0	0	0	0	0	0	0		0	0	0	0	0	0	0	0	0	0		0	0	0	0	0	0	0	0	0	0	0	0	0	0	0	0
Otu00472	k__Bacteria;p__Proteobacteria;c__Alphaproteobacteria;o__Rhodospirillales;f__Acetobacteraceae;unclassified;unclassified;		0	0	0	0	0	0	3	0	0	0	0	0	0	0	0	0	0	0	0		0	0	0	0	0	0	0	0	0	0		0	0	0	0	0	0	0	0	0	0	0	0	0	0	0	0
Otu00474	k__Bacteria;p__Actinobacteria;c__Actinobacteria;o__Actinomycetales;f__Nocardioidaceae;unclassified;unclassified;		0	0	0	0	0	0	0	0	0	0	0	0	0	0	0	0	0	0	0		0	0	0	0	0	0	0	0	0	0		0	0	0	0	0	0	0	0	0	0	0	0	0	0	0	0
Otu00475	k__Bacteria;p__Bacteroidetes;c__Flavobacteriia;o__Flavobacteriales;f__Flavobacteriaceae;g__Capnocytophaga;s__;		0	0	0	0	0	0	0	0	0	0	0	0	0	0	0	0	0	0	0		0	0	0	0	0	0	0	0	0	0		0	0	0	0	0	0	0	0	0	0	0	0	0	0	0	0
Otu00476	k__Bacteria;p__Proteobacteria;c__Gammaproteobacteria;o__Xanthomonadales;f__Sinobacteraceae;g__;s__;		0	0	0	0	0	0	0	0	0	0	0	0	0	0	0	0	0	0	0		0	0	0	0	0	0	0	0	0	0		0	0	0	0	0	0	0	0	0	0	0	0	0	0	0	0
Otu00477	k__Bacteria;p__Proteobacteria;c__Gammaproteobacteria;o__Pasteurellales;f__Pasteurellaceae;unclassified;unclassified;		0	0	0	0	0	0	0	0	0	0	0	0	0	0	0	0	0	0	0		0	0	0	0	0	0	0	0	0	0		0	0	0	0	0	0	0	0	0	0	0	0	0	0	0	0
Otu00480	k__Bacteria;p__Firmicutes;c__Clostridia;o__Clostridiales;f__Tissierellaceae;g__Anaerococcus;s__;		0	0	0	0	0	0	0	0	0	0	0	0	0	0	0	0	0	0	0		0	0	0	0	0	0	0	0	0	0		0	0	0	0	0	0	0	0	0	0	0	0	0	0	0	0
Otu00484	k__Bacteria;unclassified;unclassified;unclassified;unclassified;unclassified;unclassified;		0	0	0	0	0	0	0	0	0	0	0	0	0	0	0	0	0	0	0		0	0	0	0	0	0	0	0	0	0		0	0	0	0	0	0	0	0	0	0	0	0	0	0	0	0
Otu00487	k__Bacteria;p__Firmicutes;c__Clostridia;o__Clostridiales;f__Peptostreptococcaceae;g__Peptostreptococcus;s__anaerobius;		0	0	0	0	0	0	0	0	0	0	0	0	0	0	0	0	0	0	0		0	0	0	0	0	0	0	0	0	0		0	0	0	0	0	0	0	0	0	0	0	0	0	0	0	0
Otu00489	k__Bacteria;p__Proteobacteria;c__Alphaproteobacteria;o__Rhizobiales;f__Methylobacteriaceae;g__;s__;		0	0	0	2	0	0	0	0	0	0	0	0	0	0	0	0	0	0	0		0	0	0	0	0	0	1	0	0	0		0	0	0	0	0	0	0	0	0	0	0	0	0	0	0	0
Otu00490	k__Bacteria;p__Thermi;c__Deinococci;o__Deinococcales;f__Deinococcaceae;g__Deinococcus;unclassified;		0	0	0	0	0	0	0	0	0	0	0	0	0	0	0	0	0	0	0		0	0	0	0	0	0	0	0	0	0		0	0	0	0	0	0	0	0	0	0	0	0	0	0	0	0
Otu00491	k__Bacteria;p__Proteobacteria;c__Betaproteobacteria;o__Burkholderiales;f__Comamonadaceae;unclassified;unclassified;		0	0	0	1	0	0	0	0	0	0	0	0	0	0	0	0	0	0	0		0	0	0	0	1	0	0	0	0	0		0	0	0	0	0	0	0	0	0	0	0	0	0	0	0	0
Otu00496	k__Bacteria;p__Bacteroidetes;c__Flavobacteriia;o__Flavobacteriales;f__Weeksellaceae;g__Weeksella;s__;		0	0	0	0	0	0	0	0	0	0	0	0	0	0	0	0	0	0	0		0	0	0	0	0	0	0	0	0	0		0	0	0	0	0	0	0	0	0	0	0	0	0	0	0	0
Otu00499	k__Bacteria;p__Firmicutes;c__Bacilli;o__Lactobacillales;f__Aerococcaceae;g__Facklamia;s__;		0	0	0	0	0	0	0	0	0	0	0	0	0	0	0	0	0	5	0		0	0	0	0	0	0	0	0	0	0		0	0	0	0	0	0	0	0	0	0	0	0	0	0	0	0
Otu00500	k__Bacteria;p__Actinobacteria;c__Coriobacteriia;o__Coriobacteriales;f__Coriobacteriaceae;g__Atopobium;unclassified;		0	0	0	0	0	0	0	0	0	1	0	0	0	0	0	0	0	0	0		0	0	0	0	1	0	0	0	0	0		0	0	0	0	0	0	0	0	0	0	0	0	0	0	0	0
Otu00502	k__Bacteria;unclassified;unclassified;unclassified;unclassified;unclassified;unclassified;		0	0	0	0	0	0	0	0	0	0	0	0	0	0	0	0	0	0	0		0	0	0	0	0	0	0	0	0	0		0	0	0	0	0	0	0	0	0	0	0	0	0	0	0	0
Otu00503	k__Bacteria;p__Bacteroidetes;c__Flavobacteriia;o__Flavobacteriales;f__Flavobacteriaceae;g__Capnocytophaga;s__ochracea;		0	0	0	0	0	0	1	0	0	0	0	0	0	0	0	0	0	0	0		0	0	0	0	0	0	0	0	0	0		0	0	0	0	0	0	0	0	0	0	0	0	0	0	0	0
Otu00504	k__Bacteria;p__Actinobacteria;c__Actinobacteria;o__Actinomycetales;f__Intrasporangiaceae;unclassified;unclassified;		0	0	0	0	0	0	0	0	0	0	0	0	0	0	0	0	1	0	0		0	0	0	0	0	0	0	0	0	0		0	0	0	0	0	0	0	0	0	0	0	0	0	0	0	0
Otu00506	k__Bacteria;p__Proteobacteria;c__Betaproteobacteria;o__Burkholderiales;f__Comamonadaceae;unclassified;unclassified;		0	0	0	0	0	0	0	0	0	0	0	0	0	0	0	0	0	0	0		0	0	0	0	0	0	0	0	0	0		0	0	0	0	0	0	0	0	0	0	0	0	0	0	0	0
Otu00507	k__Bacteria;p__Proteobacteria;c__Betaproteobacteria;o__Neisseriales;f__Neisseriaceae;g__Kingella;s__;		0	0	0	0	0	0	0	0	0	0	0	0	0	0	0	0	0	0	0		0	0	0	0	0	0	0	0	0	0		0	0	0	0	0	0	0	0	0	0	0	0	0	0	0	0
Otu00508	k__Bacteria;p__Actinobacteria;c__Actinobacteria;o__Actinomycetales;f__Nocardioidaceae;unclassified;unclassified;		0	0	0	0	0	0	0	0	0	0	0	0	0	0	0	0	1	0	0		0	0	0	0	0	0	0	0	0	0		0	0	0	0	0	0	0	0	0	0	0	0	0	0	0	0
Otu00509	k__Bacteria;p__Thermi;c__Deinococci;o__Thermales;f__Thermaceae;g__Meiothermus;s__;		0	0	0	0	0	0	0	0	0	0	0	0	0	0	0	0	0	0	0		0	0	0	0	0	0	1	0	0	0		0	0	0	0	0	0	0	0	0	0	0	0	0	0	0	0
Otu00511	k__Bacteria;p__Proteobacteria;c__Gammaproteobacteria;o__Xanthomonadales;f__Xanthomonadaceae;g__Stenotrophomonas;unclassified;		0	0	0	0	0	0	0	0	0	0	0	0	0	0	0	0	0	0	0		0	0	0	0	0	0	2	0	0	0		0	0	0	0	0	0	0	0	0	0	0	0	0	0	0	0
Otu00513	k__Bacteria;p__Proteobacteria;c__Gammaproteobacteria;o__Pseudomonadales;f__Moraxellaceae;g__Acinetobacter;unclassified;		0	0	0	0	0	0	0	0	0	0	0	0	0	0	0	0	0	0	0		0	0	0	0	0	0	0	0	0	0		0	0	0	0	0	0	0	0	0	0	0	0	0	0	0	0
Otu00514	k__Bacteria;p__Proteobacteria;c__Alphaproteobacteria;o__Rhizobiales;f__Methylocystaceae;g__;s__;		0	0	0	0	0	0	0	0	0	0	0	0	0	0	0	0	0	0	0		0	0	0	0	0	0	0	0	0	0		0	0	0	0	0	0	0	0	0	0	0	0	0	0	0	0
Otu00515	k__Bacteria;p__Actinobacteria;c__Actinobacteria;o__Actinomycetales;f__Micrococcaceae;unclassified;unclassified;		0	0	0	0	0	0	1	0	0	0	0	0	0	0	0	0	0	0	0		0	0	0	0	0	0	0	0	0	0		0	0	0	0	0	0	0	0	0	0	0	0	0	0	0	0
Otu00516	k__Bacteria;p__Bacteroidetes;c__Flavobacteriia;o__Flavobacteriales;f__Weeksellaceae;unclassified;unclassified;		0	0	0	0	0	0	0	0	0	0	0	0	0	0	0	0	0	0	0		0	0	0	0	0	0	0	0	2	0		0	0	0	0	0	0	0	0	0	0	0	0	0	0	0	0
Otu00517	k__Bacteria;p__Actinobacteria;c__Actinobacteria;o__Actinomycetales;f__Sporichthyaceae;g__;s__;		0	0	0	0	0	0	3	0	0	0	0	0	0	0	0	0	0	0	0		0	0	0	0	0	0	0	0	0	0		0	0	0	0	0	0	0	0	0	0	0	0	0	0	0	0
Otu00518	k__Bacteria;p__Bacteroidetes;c__Flavobacteriia;o__Flavobacteriales;f__Flavobacteriaceae;g__Flavobacterium;unclassified;		0	0	0	0	0	0	0	0	0	0	0	0	0	0	0	1	0	0	0		0	0	0	0	0	0	0	0	0	0		0	0	0	0	0	0	0	0	0	0	0	0	0	0	0	0
Otu00519	k__Bacteria;p__Proteobacteria;c__Alphaproteobacteria;o__Rhizobiales;f__Methylocystaceae;unclassified;unclassified;		0	0	0	0	0	0	0	0	0	0	0	0	0	0	0	0	0	0	0		0	0	0	0	0	0	0	0	0	0		0	0	0	0	0	0	0	0	0	0	0	0	0	0	0	0
Otu00520	k__Bacteria;p__Firmicutes;c__Clostridia;o__Clostridiales;f__Veillonellaceae;g__Schwartzia;s__;		0	0	0	0	0	0	0	0	0	0	0	0	0	0	0	0	0	0	0		0	0	0	0	0	0	0	0	0	0		0	0	0	1	0	0	0	0	0	0	0	0	0	0	0	0
Otu00521	k__Bacteria;p__Tenericutes;c__Mollicutes;o__RF39;f__;g__;s__;		0	0	0	0	0	0	0	0	0	0	0	0	0	0	0	0	0	0	0		0	0	0	0	0	0	0	0	0	0		0	0	0	0	0	0	0	0	0	0	0	0	0	0	0	0
Otu00522	k__Bacteria;p__Proteobacteria;c__Alphaproteobacteria;o__Sphingomonadales;f__Sphingomonadaceae;g__Sphingomonas;unclassified;		0	0	0	0	0	0	1	0	0	1	0	0	0	0	0	0	0	0	0		0	0	0	0	0	0	0	0	0	0		0	0	0	0	0	0	0	0	0	0	0	0	0	0	0	0
Otu00524	k__Bacteria;p__Chloroflexi;c__Ellin6529;o__;f__;g__;s__;		0	0	0	0	0	0	0	0	0	0	0	0	0	0	1	0	0	0	0		0	0	0	0	0	0	0	0	0	0		0	0	0	0	0	0	0	0	0	0	0	0	0	0	0	0
Otu00525	k__Bacteria;p__Proteobacteria;c__Gammaproteobacteria;o__Xanthomonadales;f__Xanthomonadaceae;g__Stenotrophomonas;unclassified;		0	0	3	2	0	0	0	0	0	0	0	0	0	0	0	0	0	0	0		0	0	0	0	0	0	0	0	0	0		0	0	0	0	0	0	0	0	0	0	0	0	0	0	0	0
Otu00526	k__Bacteria;p__Firmicutes;c__Clostridia;o__Clostridiales;f__Lachnospiraceae;g__Blautia;s__;		0	0	0	0	0	0	0	0	0	0	0	0	0	0	0	0	0	0	0		0	0	0	0	0	0	0	0	0	3		0	0	0	0	0	0	0	0	0	0	0	0	0	0	0	0
Otu00527	k__Bacteria;p__Actinobacteria;c__Actinobacteria;o__Actinomycetales;unclassified;unclassified;unclassified;		0	0	0	0	0	0	0	0	0	0	0	0	0	0	0	0	0	0	0		0	0	0	0	0	0	0	0	0	0		0	0	0	0	0	0	0	0	0	0	0	0	0	0	0	0
Otu00528	k__Bacteria;p__Bacteroidetes;c__Cytophagia;o__Cytophagales;f__Cytophagaceae;g__Hymenobacter;s__;		0	0	0	0	0	0	0	0	0	0	0	0	0	0	0	0	0	0	0		0	0	0	0	0	0	0	0	0	0		0	0	0	0	0	0	0	0	0	0	0	0	0	0	0	0
Otu00530	k__Bacteria;p__Actinobacteria;c__Actinobacteria;o__Actinomycetales;unclassified;unclassified;unclassified;		0	0	0	0	0	0	0	0	0	0	0	0	0	0	2	0	0	0	0		0	0	0	0	0	0	0	0	0	0		0	0	0	0	0	0	0	0	0	0	0	0	0	0	0	0
Otu00535	k__Bacteria;p__Acidobacteria;c__Chloracidobacteria;o__RB41;f__Ellin6075;g__;s__;		0	0	0	0	0	0	0	0	0	0	0	0	0	0	0	0	0	0	0		0	0	0	0	0	0	0	0	0	0		0	0	0	0	0	0	0	0	0	0	0	0	0	0	0	0
Otu00536	k__Bacteria;p__Proteobacteria;c__Alphaproteobacteria;o__BD7-3;f__;g__;s__;		0	0	0	0	0	0	0	0	0	0	0	0	0	1	0	0	0	0	0		0	0	0	0	0	0	0	0	1	0		0	0	0	0	0	0	0	0	0	0	0	0	0	0	0	0
Otu00538	k__Bacteria;p__Proteobacteria;c__Gammaproteobacteria;o__Xanthomonadales;f__Xanthomonadaceae;unclassified;unclassified;		0	0	0	2	0	0	0	0	0	0	0	0	0	0	0	0	0	0	0		0	0	0	0	0	0	0	0	0	0		0	0	0	0	0	0	0	0	0	0	0	0	0	0	0	0
Otu00545	k__Bacteria;p__Proteobacteria;c__Gammaproteobacteria;o__Pasteurellales;f__Pasteurellaceae;unclassified;unclassified;		0	0	0	0	0	0	0	0	0	0	0	0	0	0	0	0	0	0	0		0	0	0	0	0	0	0	0	0	0		0	0	0	0	0	0	0	0	0	0	0	0	0	0	0	0
Otu00546	k__Bacteria;p__Bacteroidetes;c__Bacteroidia;o__Bacteroidales;f__Bacteroidaceae;g__Bacteroides;unclassified;		0	0	0	0	0	0	1	0	0	0	0	0	0	0	0	0	0	0	0		0	0	0	0	0	0	0	0	0	0		0	0	0	0	0	0	0	0	0	0	0	0	0	0	0	0
Otu00547	k__Bacteria;p__Cyanobacteria;c__Oscillatoriophycideae;o__Chroococcales;unclassified;unclassified;unclassified;		0	0	0	0	0	0	0	0	0	0	0	0	0	0	0	0	0	0	0		0	0	0	0	0	0	0	0	0	0		0	0	0	0	0	0	0	0	1	0	0	0	0	0	0	0
Otu00548	k__Bacteria;p__Bacteroidetes;c__Bacteroidia;o__Bacteroidales;f__Prevotellaceae;g__Prevotella;s__;		0	0	0	0	0	0	0	0	0	0	0	0	0	0	0	0	0	0	0		0	0	0	0	2	0	0	0	0	0		0	0	0	0	0	0	0	0	0	0	0	0	0	0	0	0
Otu00549	k__Bacteria;p__Bacteroidetes;c__Sphingobacteriia;o__Sphingobacteriales;f__Sphingobacteriaceae;g__;s__;		0	0	0	0	0	0	0	0	0	0	0	0	0	0	0	0	0	0	0		0	0	0	1	0	0	0	0	0	0		0	0	0	0	0	0	0	0	0	0	0	0	0	0	0	0
Otu00560	k__Bacteria;p__Bacteroidetes;c__Bacteroidia;o__Bacteroidales;f__Porphyromonadaceae;g__;s__;		0	0	0	0	0	0	0	0	0	0	0	0	0	0	0	0	0	0	0		0	0	0	0	0	0	0	0	0	0		0	0	0	0	0	0	0	0	0	0	0	0	0	0	0	0
Otu00562	k__Bacteria;p__Proteobacteria;c__Gammaproteobacteria;o__Pasteurellales;f__Pasteurellaceae;unclassified;unclassified;		0	0	0	0	0	0	0	0	0	0	0	0	0	0	0	0	0	0	0		0	0	0	0	0	0	0	0	0	0		0	0	0	0	0	0	0	0	0	0	0	0	0	0	0	0
Otu00563	k__Bacteria;p__Acidobacteria;c__Acidobacteria-6;o__iii1-15;unclassified;unclassified;unclassified;		1	0	0	0	0	0	0	0	0	0	0	0	0	0	0	0	0	0	0		0	0	0	0	0	0	0	0	0	0		0	0	1	0	0	0	0	0	0	0	0	0	0	0	0	0
Otu00564	k__Bacteria;unclassified;unclassified;unclassified;unclassified;unclassified;unclassified;		0	0	0	0	0	0	1	1	0	0	0	0	0	0	0	0	0	0	0		0	0	0	0	1	0	0	0	0	0		0	0	0	0	0	0	0	0	0	0	0	0	0	0	0	0
Otu00567	k__Bacteria;p__Cyanobacteria;unclassified;unclassified;unclassified;unclassified;unclassified;		0	0	0	0	0	0	0	0	0	0	0	0	0	0	0	0	0	0	0		0	0	0	0	0	0	0	0	0	0		0	0	0	0	0	0	0	0	0	0	0	0	0	0	0	0
Otu00568	k__Bacteria;p__Proteobacteria;c__Gammaproteobacteria;o__Salinisphaerales;f__Salinisphaeraceae;g__Salinisphaera;s__;		0	0	0	0	0	0	0	0	0	0	0	0	0	0	0	0	0	0	0		0	0	0	0	0	0	0	0	0	0		0	0	0	0	0	0	0	0	0	0	0	0	0	0	0	0
Otu00569	k__Bacteria;p__Firmicutes;c__Clostridia;o__Clostridiales;f__Mogibacteriaceae;unclassified;unclassified;		0	0	0	0	0	0	0	0	0	0	0	0	0	0	0	0	0	0	0		0	0	0	0	0	0	0	0	0	0		0	0	0	0	0	0	0	0	0	0	0	0	0	0	0	0
Otu00570	k__Bacteria;p__Bacteroidetes;c__Bacteroidia;o__Bacteroidales;f__Prevotellaceae;g__Prevotella;s__;		0	0	0	0	0	0	0	0	0	0	0	0	0	0	0	0	0	0	1		0	0	0	0	0	0	0	0	0	0		0	0	0	0	0	0	0	0	0	0	0	0	0	0	0	0
Otu00573	k__Bacteria;p__Proteobacteria;c__Alphaproteobacteria;o__Sphingomonadales;f__Sphingomonadaceae;unclassified;unclassified;		0	0	0	0	0	0	0	0	0	0	0	0	0	0	0	0	0	0	0		0	0	0	0	0	0	0	0	0	0		0	0	0	0	0	0	0	0	0	0	0	0	0	0	0	0
Otu00574	k__Bacteria;p__Bacteroidetes;c__Flavobacteriia;o__Flavobacteriales;f__Weeksellaceae;g__;s__;		0	0	0	0	0	0	0	0	0	0	0	0	0	0	0	0	0	0	0		0	0	0	0	0	0	0	0	0	0		0	0	0	1	0	0	0	0	0	0	0	0	0	0	0	0
Otu00576	k__Bacteria;p__Bacteroidetes;c__Bacteroidia;o__Bacteroidales;f__Prevotellaceae;g__Prevotella;s__;		0	0	0	0	0	0	0	0	0	0	0	0	0	0	0	0	0	0	0		0	0	0	0	0	0	0	0	0	0		0	0	0	0	0	0	0	0	0	0	0	0	0	0	0	0
Otu00579	k__Bacteria;p__Proteobacteria;c__Betaproteobacteria;o__Neisseriales;f__Neisseriaceae;g__Neisseria;s__;		0	0	0	0	0	0	0	0	0	0	0	0	0	0	0	0	0	0	0		0	0	0	0	0	0	0	0	0	0		0	0	0	0	0	0	0	0	0	0	0	0	0	0	0	0
Otu00580	k__Bacteria;p__Firmicutes;c__Clostridia;o__Clostridiales;f__Lachnospiraceae;g__Moryella;unclassified;		0	0	0	0	0	0	0	0	0	0	0	0	0	0	0	0	0	0	0		0	0	0	0	0	0	0	0	0	0		0	0	0	0	0	0	0	0	0	0	0	0	0	0	0	0
Otu00581	k__Bacteria;p__Bacteroidetes;c__Bacteroidia;o__Bacteroidales;f__Prevotellaceae;g__Prevotella;s__nanceiensis;		0	0	0	0	0	0	0	0	0	0	0	0	0	0	0	0	0	0	0		0	0	0	0	0	0	0	0	0	0		0	0	0	0	0	0	0	0	0	0	0	0	0	0	0	0
Otu00582	k__Bacteria;p__Bacteroidetes;c__Bacteroidia;o__Bacteroidales;f__Prevotellaceae;g__Prevotella;unclassified;		0	0	0	0	0	0	0	0	0	0	0	0	0	0	0	0	0	0	0		0	0	0	0	0	0	0	0	0	0		0	0	0	0	0	0	0	0	0	0	0	0	0	0	0	0
Otu00588	k__Bacteria;p__Proteobacteria;c__Alphaproteobacteria;o__Rhodospirillales;f__Rhodospirillaceae;g__Azospirillum;unclassified;		0	0	0	0	0	0	0	0	0	0	0	0	0	0	0	0	0	0	0		0	0	0	0	0	0	0	0	0	0		0	0	0	0	0	0	0	0	0	0	0	0	0	0	0	0
Otu00590	k__Bacteria;p__Bacteroidetes;c__Flavobacteriia;o__Flavobacteriales;f__Flavobacteriaceae;g__Flavobacterium;unclassified;		0	0	1	0	0	0	0	0	0	0	0	0	0	0	0	0	0	0	0		0	0	0	0	0	0	0	0	0	0		0	0	0	0	0	0	0	0	0	0	0	0	0	0	0	0
Otu00591	k__Bacteria;p__Actinobacteria;c__Actinobacteria;o__Actinomycetales;f__Nocardioidaceae;g__Aeromicrobium;s__;		0	0	0	0	0	0	0	0	0	0	0	0	0	0	0	0	0	0	0		0	0	0	0	0	0	0	0	0	0		0	0	0	0	0	0	0	0	0	0	0	0	0	0	0	0
Otu00593	k__Bacteria;p__Bacteroidetes;c__Flavobacteriia;o__Flavobacteriales;f__Weeksellaceae;unclassified;unclassified;		0	0	0	0	0	0	0	0	0	1	0	0	0	0	1	0	0	0	0		0	0	0	0	0	0	0	0	0	0		0	0	0	0	0	0	0	0	0	0	0	0	0	0	0	0
Otu00597	k__Bacteria;p__Proteobacteria;c__Gammaproteobacteria;o__Pseudomonadales;f__Moraxellaceae;unclassified;unclassified;		0	0	0	0	0	0	0	0	0	2	0	0	0	0	0	0	0	0	0		0	0	0	0	0	0	0	0	0	0		0	0	0	0	0	0	0	0	0	0	0	0	0	0	0	0
Otu00600	k__Bacteria;p__Bacteroidetes;unclassified;unclassified;unclassified;unclassified;unclassified;		0	0	0	0	0	1	0	0	0	2	0	0	0	0	0	0	0	0	0		0	0	0	0	0	0	0	0	0	0		0	0	0	0	0	0	0	0	0	0	0	0	0	0	0	0
Otu00601	k__Bacteria;p__Firmicutes;c__Bacilli;o__Lactobacillales;f__Lactobacillaceae;g__Lactobacillus;unclassified;		0	0	0	0	0	0	0	0	0	0	0	0	0	0	0	0	0	0	0		0	0	0	0	0	0	0	0	0	0		0	0	0	0	0	0	0	0	0	0	0	0	0	0	0	0
Otu00602	k__Bacteria;p__Bacteroidetes;c__Bacteroidia;o__Bacteroidales;f__Porphyromonadaceae;g__Porphyromonas;s__;		0	0	0	0	0	0	0	0	0	0	0	0	0	0	0	0	0	0	0		0	0	0	0	0	0	0	0	0	0		0	0	0	0	0	0	0	0	0	0	0	0	0	0	0	0
Otu00603	k__Bacteria;p__Firmicutes;c__Clostridia;o__Clostridiales;f__Tissierellaceae;g__1-68;s__;		0	0	0	0	0	0	0	0	0	0	0	0	0	0	0	0	0	3	0		0	0	0	0	0	0	0	0	0	0		0	0	0	0	0	0	0	0	0	0	0	0	0	0	0	0
Otu00606	k__Bacteria;p__Firmicutes;c__Bacilli;o__Lactobacillales;f__Leuconostocaceae;unclassified;unclassified;		0	0	0	0	0	0	0	0	0	0	0	0	0	0	0	0	0	0	0		0	0	0	0	0	0	0	0	0	0		0	0	0	0	0	0	0	0	0	0	1	0	0	0	0	0
Otu00607	k__Bacteria;p__Bacteroidetes;c__Flavobacteriia;o__Flavobacteriales;f__Flavobacteriaceae;g__Flavobacterium;s__;		0	0	0	0	0	0	0	0	0	0	0	0	0	0	0	0	0	0	0		0	0	0	0	0	0	0	0	0	0		0	0	0	0	0	0	0	0	0	0	0	0	0	0	0	0
Otu00612	k__Bacteria;p__Proteobacteria;c__Betaproteobacteria;o__Neisseriales;f__Neisseriaceae;g__;s__;		0	0	0	0	0	0	0	0	0	0	0	0	0	0	0	0	0	0	0		0	0	0	0	0	0	0	0	0	0		0	0	0	0	0	0	0	0	0	0	0	0	0	0	0	0
Otu00616	k__Bacteria;p__Actinobacteria;c__Actinobacteria;o__Actinomycetales;unclassified;unclassified;unclassified;		0	0	0	0	0	0	0	0	0	0	0	0	0	0	0	0	0	0	0		0	0	0	0	0	0	0	0	0	0		0	0	0	0	0	0	0	0	0	0	0	0	0	0	0	0
Otu00620	k__Bacteria;p__Bacteroidetes;c__Flavobacteriia;o__Flavobacteriales;f__Weeksellaceae;g__;s__;		0	0	0	0	0	0	0	0	0	0	0	0	0	0	0	0	0	0	0		0	0	0	0	0	0	0	0	0	0		0	0	0	1	0	0	0	0	0	0	0	0	0	0	0	0
Otu00621	k__Bacteria;p__Proteobacteria;c__Gammaproteobacteria;o__Pseudomonadales;f__Moraxellaceae;g__Acinetobacter;unclassified;		0	0	0	0	0	0	0	0	0	0	0	0	0	0	0	0	0	0	0		0	0	0	0	0	0	0	0	0	0		0	0	0	0	0	0	0	0	0	0	0	0	0	0	0	0
Otu00624	k__Bacteria;p__Proteobacteria;c__Betaproteobacteria;o__Burkholderiales;f__Comamonadaceae;unclassified;unclassified;		0	0	0	0	0	1	0	0	0	0	0	0	0	0	0	0	0	0	0		0	0	0	0	1	0	0	0	0	0		0	0	0	0	0	0	0	0	0	0	0	0	0	0	0	0
Otu00625	k__Bacteria;p__Proteobacteria;c__Alphaproteobacteria;o__Rhodobacterales;f__Rhodobacteraceae;unclassified;unclassified;		0	0	0	0	0	0	0	0	0	0	0	0	0	0	0	0	0	0	0		0	0	0	0	1	0	0	0	0	0		0	0	0	0	0	0	0	0	0	0	0	0	0	0	0	0
Otu00627	k__Bacteria;p__Proteobacteria;c__Alphaproteobacteria;o__Rhizobiales;unclassified;unclassified;unclassified;		0	0	0	0	1	0	0	0	0	0	0	0	0	0	0	0	0	0	0		0	0	0	0	0	0	0	0	0	0		0	0	0	0	0	0	0	0	0	0	0	0	0	0	0	0
Otu00631	k__Bacteria;p__Bacteroidetes;c__Flavobacteriia;o__Flavobacteriales;f__Weeksellaceae;unclassified;unclassified;		0	0	0	0	0	0	0	0	0	0	0	0	0	0	0	0	0	0	0		0	0	0	0	0	0	0	0	0	0		0	0	0	0	0	0	0	0	0	0	0	0	0	0	0	0
Otu00634	k__Bacteria;p__Proteobacteria;c__Alphaproteobacteria;o__Rhodospirillales;f__Acetobacteraceae;g__;s__;		0	0	0	0	0	0	0	0	0	0	0	0	3	0	0	0	0	0	0		0	0	0	0	0	0	0	0	0	0		0	0	0	0	0	0	0	0	0	0	0	0	0	0	0	0
Otu00638	k__Bacteria;p__Proteobacteria;c__Gammaproteobacteria;o__Pseudomonadales;f__Pseudomonadaceae;g__Pseudomonas;unclassified;		0	0	0	0	0	0	0	0	0	0	0	0	0	0	0	0	0	0	0		0	0	0	0	0	0	0	0	0	0		0	0	0	0	0	0	0	0	0	0	0	0	0	0	0	0
Otu00639	k__Bacteria;p__Proteobacteria;c__Gammaproteobacteria;o__Enterobacteriales;f__Enterobacteriaceae;unclassified;unclassified;		0	0	0	0	0	0	0	0	0	0	0	0	0	0	0	0	0	0	0		0	0	0	0	0	0	0	0	0	0		0	1	0	0	0	0	0	0	0	0	0	0	0	0	0	0
Otu00641	k__Bacteria;p__Firmicutes;c__Clostridia;o__Clostridiales;f__Lachnospiraceae;unclassified;unclassified;		0	0	0	0	0	0	0	0	0	0	0	0	0	0	0	0	0	0	0		0	0	0	0	0	0	0	0	0	0		0	0	0	0	0	0	0	0	0	0	0	0	0	0	0	0
Otu00642	k__Bacteria;p__Proteobacteria;c__Betaproteobacteria;o__Burkholderiales;f__Oxalobacteraceae;unclassified;unclassified;		0	0	0	0	0	0	0	0	0	0	0	0	0	0	0	0	0	0	0		0	0	0	0	0	0	0	0	0	0		0	0	0	0	0	0	0	0	0	0	0	0	0	0	0	0
Otu00643	k__Bacteria;p__Proteobacteria;c__Epsilonproteobacteria;o__Campylobacterales;f__Helicobacteraceae;g__Helicobacter;s__pylori;		0	0	0	0	0	0	0	0	0	0	0	0	0	0	0	0	0	0	0		0	0	0	0	0	1	0	0	0	0		0	0	0	0	0	0	0	0	0	0	0	0	0	0	0	0
Otu00646	k__Bacteria;p__Firmicutes;c__Bacilli;o__Lactobacillales;f__Lactobacillaceae;g__Lactobacillus;s__ruminis;		0	0	0	0	0	0	0	0	0	0	0	0	0	0	0	0	0	0	0		0	0	0	0	0	0	0	0	0	0		0	0	0	0	0	0	0	0	0	0	0	0	0	0	0	0
Otu00647	k__Bacteria;p__Acidobacteria;c__Chloracidobacteria;o__PK29;f__;g__;s__;		0	0	0	0	0	0	0	0	0	0	0	0	0	0	1	0	0	0	0		0	0	0	0	0	0	0	0	0	0		0	0	0	0	0	0	0	0	0	0	0	0	0	0	0	0
Otu00648	k__Bacteria;p__Firmicutes;c__Clostridia;o__Clostridiales;f__Veillonellaceae;unclassified;unclassified;		0	0	0	0	0	0	0	0	0	2	0	0	0	0	0	0	0	0	0		0	0	0	0	0	0	0	0	0	0		0	0	0	0	0	0	0	0	0	0	0	0	0	0	0	0
Otu00650	k__Bacteria;p__Spirochaetes;c__Spirochaetes;o__Spirochaetales;f__Spirochaetaceae;g__Treponema;unclassified;		0	0	0	0	0	0	0	0	0	0	0	0	0	0	0	0	0	0	0		0	0	0	0	2	0	0	0	0	0		0	0	0	0	0	0	0	0	0	0	0	0	0	0	0	0
Otu00654	k__Bacteria;p__Firmicutes;c__Bacilli;o__Lactobacillales;f__Streptococcaceae;g__Streptococcus;unclassified;		0	0	0	0	0	0	0	0	0	0	0	0	0	0	0	0	0	0	0		0	0	0	0	0	0	0	0	0	0		0	0	0	0	0	0	0	0	0	0	0	0	0	0	0	0
Otu00657	k__Bacteria;p__Firmicutes;c__Clostridia;o__Clostridiales;f__Lachnospiraceae;unclassified;unclassified;		1	0	0	0	0	0	0	0	0	0	0	0	0	0	0	0	0	0	0		0	0	0	0	0	0	0	0	0	0		0	0	0	0	0	0	0	0	0	0	0	0	0	0	0	0
Otu00659	k__Bacteria;p__Bacteroidetes;c__Bacteroidia;o__Bacteroidales;f__Paraprevotellaceae;g__Prevotella;s__;		0	0	0	0	0	0	0	0	0	0	0	0	0	0	0	0	0	0	0		0	0	0	0	0	0	0	0	0	1		0	0	0	0	0	0	0	0	0	0	0	0	0	0	0	0
Otu00660	k__Bacteria;p__Proteobacteria;c__Gammaproteobacteria;o__Aeromonadales;f__Aeromonadaceae;unclassified;unclassified;		0	0	0	0	0	0	0	0	0	1	0	0	0	0	0	0	0	0	0		0	0	0	0	0	0	0	0	0	0		0	0	0	0	0	0	0	0	0	0	0	0	0	0	0	0
Otu00664	k__Bacteria;p__Actinobacteria;c__Actinobacteria;o__Actinomycetales;f__Corynebacteriaceae;g__Corynebacterium;unclassified;		0	0	0	0	0	0	0	0	0	0	0	0	0	0	0	0	0	3	0		0	0	0	0	0	0	0	0	0	0		0	0	0	0	0	0	0	0	0	0	0	0	0	0	0	0
Otu00665	k__Bacteria;p__Firmicutes;c__Clostridia;o__Clostridiales;f__Tissierellaceae;unclassified;unclassified;		0	0	0	0	0	0	0	0	0	0	0	0	0	0	0	0	0	3	0		0	0	0	0	0	0	0	0	0	0		0	0	0	0	0	0	0	0	0	0	0	0	0	0	0	0
Otu00666	k__Bacteria;p__Firmicutes;c__Clostridia;o__Clostridiales;f__Tissierellaceae;g__Helcococcus;s__;		0	0	0	0	0	0	0	0	0	0	0	0	0	0	0	0	0	3	0		0	0	0	0	0	0	0	0	0	0		0	0	0	0	0	0	0	0	0	0	0	0	0	0	0	0
Otu00667	k__Bacteria;p__Bacteroidetes;c__Saprospirae;o__Saprospirales;f__Chitinophagaceae;unclassified;unclassified;		0	0	0	0	0	0	0	0	0	0	0	0	0	0	0	0	0	0	0		0	0	0	0	0	0	0	0	0	0		0	0	0	0	0	0	0	0	0	0	0	0	0	0	0	0
Otu00671	k__Bacteria;p__Bacteroidetes;c__Flavobacteriia;o__Flavobacteriales;f__Flavobacteriaceae;g__Capnocytophaga;unclassified;		0	0	0	0	0	0	0	0	0	0	0	0	0	0	0	0	0	0	0		0	0	0	0	0	0	0	0	0	0		0	0	0	0	0	0	0	0	0	0	0	0	0	0	0	0
Otu00677	k__Bacteria;p__Bacteroidetes;c__Flavobacteriia;o__Flavobacteriales;f__Flavobacteriaceae;g__Flavobacterium;unclassified;		0	0	0	0	0	0	0	0	0	0	0	0	0	0	0	0	0	0	0		0	0	0	0	0	0	0	0	0	0		0	0	0	0	0	0	0	0	0	0	0	0	0	0	0	0
Otu00678	k__Bacteria;p__Actinobacteria;c__Actinobacteria;o__Actinomycetales;unclassified;unclassified;unclassified;		0	0	0	0	0	0	0	0	0	0	0	0	0	0	0	0	0	0	0		0	0	0	0	0	0	0	0	0	0		0	0	0	0	0	0	1	0	0	0	0	0	0	0	0	0
Otu00679	k__Bacteria;p__Proteobacteria;c__Gammaproteobacteria;o__Pseudomonadales;f__Moraxellaceae;g__Psychrobacter;s__;		0	0	0	0	0	0	0	0	0	0	0	0	0	1	1	0	0	0	0		0	0	0	0	1	0	0	0	0	0		0	0	0	0	0	0	0	0	0	0	0	0	0	0	0	0
Otu00680	k__Bacteria;p__Proteobacteria;c__Gammaproteobacteria;o__Pseudomonadales;f__Moraxellaceae;g__Alkanindiges;s__;		0	0	0	0	0	0	0	0	0	2	0	0	0	0	0	0	0	0	0		0	0	0	0	0	0	0	0	0	0		0	0	0	0	0	0	0	0	0	0	0	0	0	0	0	0
Otu00684	k__Bacteria;p__Bacteroidetes;c__Flavobacteriia;o__Flavobacteriales;f__Flavobacteriaceae;g__Flavobacterium;s__succinicans;		0	0	0	0	0	0	0	0	0	0	0	0	0	0	0	0	1	0	0		0	0	0	0	0	0	0	0	0	0		0	0	0	0	0	0	0	0	0	0	0	0	0	0	0	0
Otu00685	k__Bacteria;p__Proteobacteria;c__Alphaproteobacteria;o__Rhodobacterales;f__Rhodobacteraceae;g__Amaricoccus;s__;		0	0	0	0	0	0	0	0	0	0	0	0	0	0	0	0	0	0	0		0	0	0	0	0	0	0	0	0	0		0	0	0	0	0	0	0	0	0	0	0	0	0	0	0	0
Otu00690	k__Bacteria;p__Proteobacteria;c__Gammaproteobacteria;o__Pasteurellales;f__Pasteurellaceae;unclassified;unclassified;		0	0	0	0	0	0	0	0	0	0	0	0	0	0	0	0	0	0	0		0	0	0	0	0	0	0	0	0	0		0	0	0	0	0	0	0	0	0	0	0	0	0	0	0	0
Otu00691	k__Bacteria;unclassified;unclassified;unclassified;unclassified;unclassified;unclassified;		0	0	0	0	0	0	0	0	0	0	0	0	0	0	0	0	0	0	0		0	0	0	0	0	0	0	0	0	0		0	0	0	0	0	0	0	0	0	0	0	0	0	0	0	0
Otu00692	k__Bacteria;p__Proteobacteria;c__Gammaproteobacteria;o__Pseudomonadales;f__Moraxellaceae;unclassified;unclassified;		0	0	0	0	0	0	0	0	0	0	0	0	0	0	0	0	0	0	0		0	0	0	0	0	0	0	0	0	0		0	0	0	0	0	0	0	0	0	0	0	0	0	0	0	0
Otu00693	k__Bacteria;p__Bacteroidetes;c__Bacteroidia;o__Bacteroidales;f__Prevotellaceae;g__Prevotella;s__;		0	0	0	0	0	0	0	0	0	0	0	0	0	0	0	0	0	0	0		0	0	0	0	0	0	0	0	0	0		0	0	0	0	0	0	0	0	0	0	0	0	0	0	0	0
Otu00697	k__Bacteria;p__Actinobacteria;c__Actinobacteria;o__Actinomycetales;unclassified;unclassified;unclassified;		0	0	0	0	0	0	0	0	0	0	0	0	0	0	0	0	0	0	0		0	0	0	0	0	0	0	0	0	0		0	0	0	0	0	0	0	0	0	0	0	0	0	0	0	0
Otu00698	k__Bacteria;unclassified;unclassified;unclassified;unclassified;unclassified;unclassified;		0	0	0	0	0	0	0	0	0	0	0	0	0	0	0	0	0	0	0		0	0	0	0	0	0	0	0	0	0		0	0	0	0	0	0	0	0	0	0	0	0	0	0	0	0
Otu00699	k__Bacteria;p__Firmicutes;c__Bacilli;o__Lactobacillales;f__Streptococcaceae;g__Streptococcus;unclassified;		0	0	0	0	0	0	0	0	0	0	0	0	0	0	0	0	0	0	0		0	0	0	0	0	1	0	0	0	0		0	0	0	0	0	0	0	0	0	0	0	0	0	0	0	0
Otu00700	k__Bacteria;p__Proteobacteria;c__Betaproteobacteria;o__Rhodocyclales;f__Rhodocyclaceae;unclassified;unclassified;		0	0	0	2	0	0	0	0	0	0	0	0	0	0	0	0	0	0	0		0	0	0	0	0	0	0	0	0	0		0	0	0	0	0	0	0	0	0	0	0	0	0	0	0	0
Otu00701	k__Bacteria;p__Thermi;c__Deinococci;o__Thermales;f__Thermaceae;g__Thermus;s__;		0	0	0	0	0	0	0	0	0	0	0	0	0	0	0	0	0	0	0		0	0	0	0	0	0	0	0	0	0		0	0	0	0	0	0	0	0	0	0	0	0	0	0	0	0
Otu00702	k__Bacteria;p__Bacteroidetes;c__Saprospirae;o__Saprospirales;f__Chitinophagaceae;g__;s__;		0	0	0	0	0	0	0	0	0	0	0	0	0	0	0	0	0	0	0		0	0	0	0	0	0	0	0	0	0		0	0	0	0	0	0	0	0	0	0	0	0	0	0	0	0
Otu00703	k__Bacteria;unclassified;unclassified;unclassified;unclassified;unclassified;unclassified;		0	0	0	0	0	0	0	0	0	0	0	0	0	0	0	0	0	0	0		0	0	0	0	0	0	0	0	0	0		0	0	0	0	0	0	0	0	0	0	0	0	0	0	0	0
Otu00704	k__Bacteria;p__Bacteroidetes;c__Flavobacteriia;o__Flavobacteriales;f__Weeksellaceae;unclassified;unclassified;		0	0	0	0	0	0	0	1	0	0	0	0	0	0	0	0	0	0	0		0	0	0	0	0	0	0	0	0	0		0	0	0	0	0	0	0	0	0	0	0	0	0	0	0	0
Otu00707	k__Bacteria;p__Firmicutes;c__Clostridia;o__Clostridiales;unclassified;unclassified;unclassified;		0	0	0	0	0	0	0	0	0	0	0	0	0	0	0	0	0	0	0		0	0	0	0	0	0	0	0	0	0		0	0	0	0	0	0	0	0	0	0	0	0	0	0	0	0
Otu00712	k__Bacteria;p__Firmicutes;c__Bacilli;o__Bacillales;unclassified;unclassified;unclassified;		0	0	0	0	0	0	0	0	0	0	0	0	0	0	0	0	0	0	0		0	0	0	0	0	0	0	0	0	0		0	0	0	0	0	0	0	0	0	0	0	1	0	0	0	0
Otu00713	k__Bacteria;p__Proteobacteria;c__Betaproteobacteria;unclassified;unclassified;unclassified;unclassified;		0	0	0	0	0	0	0	0	0	0	0	0	0	0	0	0	0	0	0		0	0	0	0	0	0	0	0	0	0		0	0	0	0	0	0	0	0	0	0	0	0	0	0	0	0
Otu00714	k__Bacteria;p__Spirochaetes;c__Spirochaetes;o__Spirochaetales;f__Spirochaetaceae;g__Treponema;unclassified;		0	0	0	0	0	0	0	0	0	0	0	0	0	0	0	0	0	0	0		0	0	0	0	0	0	0	0	0	0		0	0	0	0	0	0	0	0	0	0	0	0	0	0	0	0
Otu00715	k__Bacteria;p__Proteobacteria;c__Alphaproteobacteria;o__Caulobacterales;f__Caulobacteraceae;unclassified;unclassified;		0	0	0	1	0	0	0	0	0	0	0	0	0	0	0	0	0	0	0		0	0	0	0	0	0	0	0	0	0		0	0	0	0	0	0	0	0	0	0	0	0	0	0	0	0
Otu00716	k__Bacteria;p__Spirochaetes;c__Spirochaetes;o__Spirochaetales;f__Spirochaetaceae;g__Treponema;s__;		0	0	0	0	0	0	1	0	0	0	0	0	0	0	0	0	0	0	0		0	0	0	0	0	0	0	0	0	0		0	0	0	0	0	0	0	0	0	0	0	0	0	0	0	0
Otu00717	k__Bacteria;p__Bacteroidetes;c__Flavobacteriia;o__Flavobacteriales;f__Weeksellaceae;unclassified;unclassified;		0	0	0	0	0	0	0	0	0	0	0	0	0	0	0	0	0	0	0		0	0	0	0	0	0	0	0	0	0		0	0	0	0	0	0	0	0	0	0	0	0	0	0	0	0
Otu00718	k__Bacteria;p__Proteobacteria;c__Gammaproteobacteria;unclassified;unclassified;unclassified;unclassified;		0	0	0	0	0	0	0	0	0	0	0	0	0	0	0	0	0	0	0		0	0	0	0	0	0	0	0	0	0		0	0	0	0	0	0	1	0	0	0	0	0	0	0	0	0
Otu00719	k__Bacteria;p__Firmicutes;c__Clostridia;o__Clostridiales;f__Peptococcaceae;unclassified;unclassified;		0	0	0	0	0	0	0	0	0	0	0	0	0	0	0	0	0	0	0		0	0	0	0	0	0	0	0	0	0		0	0	0	0	0	0	0	0	0	0	0	0	0	0	0	0
Otu00721	k__Bacteria;p__Bacteroidetes;c__Bacteroidia;o__Bacteroidales;f__Porphyromonadaceae;unclassified;unclassified;		0	0	0	0	0	0	0	0	0	0	0	0	1	0	0	0	0	0	0		0	0	0	0	0	0	0	0	0	0		0	0	0	0	0	0	0	0	0	0	0	0	0	0	0	0
Otu00725	k__Bacteria;p__Bacteroidetes;c__Bacteroidia;o__Bacteroidales;f__Bacteroidaceae;g__;s__;		0	0	0	0	0	0	0	0	0	0	0	0	0	0	0	0	0	0	0		0	0	0	0	0	0	0	0	0	0		0	0	0	0	0	0	1	0	0	0	0	0	0	0	0	0
Otu00727	k__Bacteria;p__Firmicutes;c__Clostridia;o__Clostridiales;f__Lachnospiraceae;unclassified;unclassified;		0	0	0	0	0	0	0	0	0	0	0	0	0	0	0	0	0	0	0		0	0	0	0	0	0	0	0	0	0		0	0	0	0	0	0	0	0	0	0	0	0	0	0	0	0
Otu00730	k__Bacteria;p__Proteobacteria;c__Gammaproteobacteria;o__Pseudomonadales;f__Moraxellaceae;unclassified;unclassified;		0	0	0	1	0	0	0	0	0	0	0	0	0	0	0	0	0	0	0		0	0	0	0	0	0	0	0	0	0		0	0	0	0	0	0	0	0	0	0	0	0	0	0	0	0
Otu00733	k__Bacteria;p__Firmicutes;c__Clostridia;o__Clostridiales;f__Lachnospiraceae;g__Oribacterium;s__;		0	0	0	0	0	0	1	0	0	0	0	0	0	0	0	0	0	0	0		0	0	0	0	0	0	0	0	0	0		0	0	0	0	0	0	0	0	0	0	0	0	0	0	0	0
Otu00741	k__Bacteria;p__Proteobacteria;c__Alphaproteobacteria;o__Sphingomonadales;unclassified;unclassified;unclassified;		0	0	0	0	0	0	0	2	0	0	0	0	0	0	0	0	0	0	0		0	0	0	0	0	0	0	0	0	0		0	0	0	0	0	0	0	0	0	0	0	0	0	0	0	0
Otu00743	k__Bacteria;p__Proteobacteria;c__Gammaproteobacteria;o__Pseudomonadales;f__Pseudomonadaceae;g__Pseudomonas;unclassified;		0	0	0	0	0	0	0	0	0	0	0	0	0	0	0	0	0	0	0		0	0	0	0	0	0	0	0	0	0		0	0	0	0	0	0	0	0	0	0	0	0	0	0	0	0
Otu00749	k__Bacteria;p__Proteobacteria;c__Gammaproteobacteria;o__Pseudomonadales;f__Pseudomonadaceae;g__Pseudomonas;unclassified;		0	0	0	2	0	0	0	0	0	0	0	0	0	0	0	0	0	0	0		0	0	0	0	0	0	0	0	0	0		0	0	0	0	0	0	0	0	0	0	0	0	0	0	0	0
Otu00754	k__Bacteria;p__Firmicutes;c__Erysipelotrichi;o__Erysipelotrichales;f__Erysipelotrichaceae;unclassified;unclassified;		0	0	0	0	0	0	0	0	0	0	0	0	0	0	0	0	0	0	0		0	0	0	0	0	0	0	0	0	1		0	0	0	0	0	0	0	0	0	0	0	0	0	0	0	0
Otu00755	k__Bacteria;p__Proteobacteria;c__Alphaproteobacteria;o__Rhizobiales;f__Rhizobiaceae;unclassified;unclassified;		0	0	0	1	0	0	0	0	0	0	0	0	0	0	0	0	0	0	0		0	0	0	0	0	0	0	0	0	0		0	0	0	0	0	0	0	0	0	0	0	0	0	0	0	0
Otu00765	k__Bacteria;p__Bacteroidetes;c__Bacteroidia;o__Bacteroidales;f__Prevotellaceae;g__Prevotella;s__;		0	0	0	0	0	0	0	0	0	0	0	0	0	0	0	0	0	0	0		0	0	0	0	0	0	0	0	0	0		0	0	0	0	0	0	0	0	0	0	0	0	0	0	0	0
Otu00768	k__Bacteria;p__Actinobacteria;c__Actinobacteria;o__Actinomycetales;unclassified;unclassified;unclassified;		0	0	0	0	0	0	0	0	0	0	0	0	0	0	0	0	0	0	0		0	0	0	0	0	0	0	0	0	0		0	0	0	0	0	0	0	0	0	0	0	0	0	0	0	0
Otu00769	k__Bacteria;p__Bacteroidetes;unclassified;unclassified;unclassified;unclassified;unclassified;		0	0	0	0	0	0	0	0	0	0	0	0	0	0	0	0	0	0	0		0	0	0	0	0	0	0	0	0	0		0	0	0	0	0	0	0	0	0	0	0	0	0	0	0	0
Otu00772	k__Bacteria;p__Proteobacteria;c__Alphaproteobacteria;o__Rhodospirillales;f__Acetobacteraceae;unclassified;unclassified;		0	0	0	0	0	0	0	0	0	0	0	0	0	0	0	0	0	0	0		0	0	0	0	0	0	0	0	0	0		0	0	0	0	0	0	0	0	0	0	0	0	0	0	0	0
Otu00774	k__Bacteria;p__Bacteroidetes;c__Bacteroidia;o__Bacteroidales;f__Prevotellaceae;g__Prevotella;s__;		0	0	0	0	0	0	0	0	0	0	0	0	0	0	0	0	0	0	0		0	0	0	0	0	0	0	0	0	0		0	0	0	0	0	0	0	0	0	0	0	0	0	0	0	0
Otu00781	k__Bacteria;p__Actinobacteria;c__Actinobacteria;o__Actinomycetales;f__Actinomycetaceae;g__N09;s__;		0	0	0	0	0	0	1	0	0	0	0	0	0	0	0	0	0	0	0		0	0	0	0	0	0	0	0	0	0		0	0	0	0	0	0	0	0	0	0	0	0	0	0	0	0
Otu00784	k__Bacteria;p__Actinobacteria;c__Thermoleophilia;o__Gaiellales;f__;g__;s__;		0	0	0	0	0	0	0	0	0	0	0	0	0	0	0	0	0	0	0		0	0	0	0	0	0	0	0	0	0		0	0	0	0	0	0	0	0	0	0	0	0	0	0	0	0
Otu00788	k__Bacteria;p__Firmicutes;c__Clostridia;o__Clostridiales;f__Lachnospiraceae;g__Oribacterium;s__;		0	0	0	0	0	0	0	0	0	0	0	0	0	0	0	0	0	0	0		0	0	0	0	0	0	0	0	0	0		0	0	0	0	0	0	0	0	0	0	0	0	0	0	0	0
Otu00791	k__Bacteria;p__TM7;unclassified;unclassified;unclassified;unclassified;unclassified;		0	0	0	0	0	0	0	0	0	0	0	0	0	0	0	0	0	0	0		0	0	0	0	0	0	0	0	0	0		0	0	0	1	0	0	0	0	0	0	0	0	0	0	0	0
Otu00793	k__Bacteria;p__Actinobacteria;c__Thermoleophilia;o__Solirubrobacterales;f__Patulibacteraceae;g__;s__;		0	0	0	0	0	0	0	0	0	0	0	0	0	0	0	0	0	0	0		0	0	0	0	0	0	1	0	0	0		0	0	0	0	0	0	0	0	0	0	0	0	0	0	0	0
Otu00794	k__Bacteria;p__Proteobacteria;c__Gammaproteobacteria;o__Pseudomonadales;f__Moraxellaceae;g__Enhydrobacter;s__aerosaccus;		0	0	0	0	0	0	0	0	0	0	0	0	0	0	0	0	0	0	0		0	0	0	0	0	0	1	0	0	0		0	0	0	0	0	0	0	0	0	0	0	0	0	0	0	0
Otu00796	k__Bacteria;p__Proteobacteria;c__Betaproteobacteria;o__Burkholderiales;f__Comamonadaceae;unclassified;unclassified;		0	0	0	0	0	0	0	0	0	0	0	0	0	0	0	0	0	0	0		0	0	0	0	0	0	1	0	0	0		0	0	0	0	0	0	0	0	0	0	0	0	0	0	0	0
Otu00797	k__Bacteria;p__Proteobacteria;c__Betaproteobacteria;o__Burkholderiales;f__Alcaligenaceae;g__;s__;		0	0	0	0	0	0	0	0	0	0	0	0	0	0	0	0	0	0	0		0	0	0	0	0	0	0	0	0	0		0	0	1	0	0	0	0	0	0	0	0	0	0	0	0	0
Otu00800	k__Bacteria;p__Actinobacteria;c__Actinobacteria;o__Actinomycetales;unclassified;unclassified;unclassified;		0	0	0	0	0	0	0	0	0	0	0	0	1	0	0	0	0	0	0		0	0	0	0	0	0	0	0	0	0		0	0	0	0	0	0	0	0	0	0	0	0	0	0	0	0
Otu00802	k__Bacteria;p__Bacteroidetes;c__Flavobacteriia;o__Flavobacteriales;f__Weeksellaceae;unclassified;unclassified;		0	0	0	0	0	0	0	0	0	0	0	0	0	0	0	0	0	0	0		0	0	0	0	0	0	0	0	0	0		0	0	0	0	0	0	0	0	0	0	0	0	0	0	0	0
Otu00804	k__Bacteria;p__Firmicutes;c__Clostridia;o__Clostridiales;f__Clostridiaceae;g__Thermoanaerobacterium;s__;		0	0	0	0	0	0	0	0	0	0	0	0	1	0	0	0	0	0	0		0	0	0	0	0	0	0	0	0	0		0	0	0	0	0	0	0	0	0	0	0	0	0	0	0	0
Otu00808	k__Bacteria;p__Proteobacteria;c__Alphaproteobacteria;o__Rhodospirillales;f__Rhodospirillaceae;g__;s__;		0	0	0	0	0	0	0	0	0	0	0	0	0	0	0	0	0	0	0		0	0	0	0	1	0	0	0	0	0		0	0	0	0	0	0	0	0	0	0	0	0	0	0	0	0
Otu00809	k__Bacteria;p__Bacteroidetes;c__Cytophagia;o__Cytophagales;f__Cyclobacteriaceae;g__;s__;		0	0	0	1	0	0	0	0	0	0	0	0	0	0	0	0	0	0	0		0	0	0	0	0	0	0	0	0	0		0	0	0	0	0	0	0	0	0	0	0	0	0	0	0	0
Otu00810	k__Bacteria;p__Firmicutes;c__Bacilli;o__Bacillales;f__Paenibacillaceae;g__Brevibacillus;unclassified;		0	0	0	0	0	0	0	2	0	0	0	0	0	0	0	0	0	0	0		0	0	0	0	0	0	0	0	0	0		0	0	0	0	0	0	0	0	0	0	0	0	0	0	0	0
Otu00811	k__Bacteria;p__Chlorobi;c__OPB56;o__;f__;g__;s__;		0	0	0	0	0	0	0	0	0	0	0	0	0	1	0	0	0	0	0		0	0	0	0	0	0	0	0	0	0		0	0	1	0	0	0	0	0	0	0	0	0	0	0	0	0
Otu00813	k__Bacteria;p__Bacteroidetes;c__Cytophagia;o__Cytophagales;f__Cytophagaceae;g__;s__;		0	0	0	0	0	0	0	0	0	0	0	0	0	0	0	0	0	0	0		0	0	0	0	0	0	0	0	0	0		0	0	0	0	0	0	0	0	0	0	0	0	0	0	0	0
Otu00814	k__Bacteria;p__Bacteroidetes;c__Bacteroidia;o__Bacteroidales;f__Prevotellaceae;g__Prevotella;unclassified;		0	0	0	0	0	0	1	0	0	0	0	0	0	0	0	0	0	0	0		0	0	0	0	0	0	0	0	0	0		0	0	0	0	0	0	0	0	0	0	0	0	0	0	0	0
Otu00815	k__Bacteria;p__Proteobacteria;c__Alphaproteobacteria;o__Rhodobacterales;f__Rhodobacteraceae;unclassified;unclassified;		0	0	0	0	0	0	1	0	0	0	0	0	0	0	0	0	0	0	0		0	0	0	0	0	0	0	0	0	0		0	0	0	0	0	0	0	0	0	0	0	0	0	0	0	0
Otu00816	k__Bacteria;p__Proteobacteria;c__Gammaproteobacteria;o__Pseudomonadales;f__Pseudomonadaceae;g__Pseudomonas;unclassified;		0	0	0	0	0	1	0	0	0	0	0	0	0	0	0	0	0	0	0		0	0	0	0	0	0	0	0	0	0		0	0	0	0	0	0	0	0	0	0	0	0	0	0	0	0
Otu00817	k__Bacteria;p__Chloroflexi;c__Gitt-GS-136;o__;f__;g__;s__;		0	0	0	0	0	0	1	0	0	0	0	0	0	0	0	0	0	0	0		0	0	0	0	0	0	0	0	0	0		0	0	0	0	0	0	0	0	0	0	0	0	0	0	0	0
Otu00818	k__Bacteria;p__Actinobacteria;c__Thermoleophilia;o__Gaiellales;f__Gaiellaceae;g__;s__;		0	0	0	0	0	0	0	0	0	0	0	0	0	0	0	0	0	0	0		0	0	0	0	0	0	0	0	0	0		0	0	0	0	0	0	0	0	0	0	0	0	0	0	0	0
Otu00819	k__Bacteria;p__Bacteroidetes;c__Flavobacteriia;o__Flavobacteriales;f__Weeksellaceae;unclassified;unclassified;		0	0	0	0	0	0	0	0	0	0	0	0	0	0	0	0	0	0	0		0	0	0	0	0	0	0	0	0	0		0	0	0	0	0	0	0	0	0	0	0	0	0	0	0	0
Otu00823	k__Bacteria;p__Bacteroidetes;c__Flavobacteriia;o__Flavobacteriales;f__Weeksellaceae;unclassified;unclassified;		0	0	0	0	0	0	0	0	0	0	0	0	0	0	0	0	0	0	0		0	0	0	0	0	0	0	0	0	0		0	0	0	0	0	0	0	0	0	0	0	0	0	0	0	0
Otu00824	k__Bacteria;p__Bacteroidetes;c__Bacteroidia;o__Bacteroidales;f__Porphyromonadaceae;g__Porphyromonas;s__endodontalis;		0	0	0	0	0	0	0	0	0	0	0	0	0	0	0	0	0	0	0		0	0	0	0	0	0	0	0	0	0		0	0	0	0	0	0	0	0	0	0	0	1	0	0	0	0
Otu00826	k__Bacteria;p__Cyanobacteria;c__4C0d-2;o__YS2;f__;g__;s__;		0	0	0	0	0	0	0	0	0	0	0	0	0	0	0	0	0	0	0		0	0	0	0	0	0	0	0	0	0		0	0	0	0	0	0	0	0	0	0	0	0	0	0	0	0
Otu00827	k__Bacteria;p__Proteobacteria;c__Alphaproteobacteria;o__Sphingomonadales;f__Sphingomonadaceae;unclassified;unclassified;		0	0	0	0	0	0	0	0	0	0	0	0	0	0	0	0	0	0	0		0	0	0	0	0	0	0	0	0	0		0	0	0	0	0	0	0	0	0	0	0	0	0	0	0	0
Otu00828	k__Bacteria;p__Proteobacteria;c__Gammaproteobacteria;o__Pseudomonadales;f__Pseudomonadaceae;g__Pseudomonas;unclassified;		0	0	0	1	0	0	0	0	0	0	0	0	0	0	0	0	0	0	0		0	0	0	0	0	0	0	0	0	0		0	0	0	0	0	0	0	0	0	0	0	0	0	0	0	0
Otu00829	k__Bacteria;p__Firmicutes;c__Clostridia;o__Clostridiales;f__Veillonellaceae;g__Dialister;s__;		0	0	0	0	0	0	0	0	0	0	0	0	0	0	0	0	0	0	0		0	0	0	0	0	0	1	0	0	0		0	0	0	0	0	0	0	0	0	0	0	0	0	0	0	0
Otu00830	k__Bacteria;p__Proteobacteria;c__Betaproteobacteria;o__Burkholderiales;f__Oxalobacteraceae;unclassified;unclassified;		0	0	0	0	0	0	0	0	0	0	0	0	0	0	0	0	0	0	0		0	0	0	0	1	0	0	0	0	0		0	0	0	0	0	0	0	0	0	0	0	0	0	0	0	0
Otu00831	k__Bacteria;p__Bacteroidetes;c__Bacteroidia;o__Bacteroidales;f__Porphyromonadaceae;g__Dysgonomonas;s__gadei;		0	0	0	0	0	0	0	0	0	0	0	0	0	0	0	0	0	0	0		0	0	0	0	1	0	0	0	0	0		0	0	0	0	0	0	0	0	0	0	0	0	0	0	0	0
Otu00832	k__Bacteria;p__Firmicutes;c__Bacilli;o__Lactobacillales;f__Streptococcaceae;g__Streptococcus;unclassified;		0	0	0	0	0	0	0	0	0	0	0	0	0	0	0	0	0	0	0		0	0	0	0	0	0	1	0	0	0		0	0	0	0	0	0	0	0	0	0	0	0	0	0	0	0
Otu00833	k__Bacteria;p__Proteobacteria;c__Betaproteobacteria;o__Rhodocyclales;f__Rhodocyclaceae;unclassified;unclassified;		0	0	0	0	0	0	0	0	0	0	0	0	0	0	0	0	0	0	0		0	0	0	0	0	0	1	0	0	0		0	0	0	0	0	0	0	0	0	0	0	0	0	0	0	0
Otu00837	k__Bacteria;p__Firmicutes;c__Clostridia;o__Clostridiales;f__Veillonellaceae;unclassified;unclassified;		0	0	0	0	0	0	0	0	0	0	0	0	0	0	0	0	0	0	0		0	0	0	0	0	0	0	0	0	0		0	0	0	0	0	0	0	0	0	0	0	0	0	0	0	0
Otu00839	k__Bacteria;p__Bacteroidetes;unclassified;unclassified;unclassified;unclassified;unclassified;		0	0	0	0	0	0	0	0	0	0	0	0	0	0	0	0	0	0	0		0	0	0	0	0	0	0	0	0	0		0	0	0	0	0	0	0	0	0	0	0	0	0	0	0	0
Otu00842	k__Bacteria;p__Tenericutes;c__Mollicutes;o__RF39;f__;g__;s__;		0	0	0	0	0	0	0	0	0	0	0	0	0	0	0	0	0	0	0		0	0	0	0	0	0	0	0	0	0		0	0	0	0	0	0	1	0	0	0	0	0	0	0	0	0
Otu00843	k__Bacteria;p__Proteobacteria;c__Gammaproteobacteria;o__Alteromonadales;f__Alteromonadaceae;unclassified;unclassified;		0	0	0	0	0	0	0	0	0	0	0	0	0	0	0	0	0	0	0		0	0	0	0	1	0	0	0	0	0		0	0	0	0	0	0	0	0	0	0	0	0	0	0	0	0
Otu00844	k__Bacteria;p__Actinobacteria;c__Thermoleophilia;o__Gaiellales;f__Gaiellaceae;g__;s__;		0	0	0	0	0	0	0	0	0	0	0	0	1	0	0	0	0	0	0		0	0	0	0	0	0	0	0	0	0		0	0	0	0	0	0	0	0	0	0	0	0	0	0	0	0
Otu00846	k__Bacteria;p__Proteobacteria;c__Betaproteobacteria;o__Burkholderiales;f__Comamonadaceae;unclassified;unclassified;		0	0	0	0	0	1	0	0	0	0	0	0	0	0	0	0	0	0	0		0	0	0	0	0	0	0	0	0	0		0	0	0	0	0	0	0	0	0	0	0	0	0	0	0	0
Otu00850	k__Bacteria;p__Proteobacteria;c__Alphaproteobacteria;o__Sphingomonadales;f__Sphingomonadaceae;unclassified;unclassified;		0	0	0	0	0	1	0	0	0	0	0	0	0	0	0	0	0	0	0		0	0	0	0	0	0	0	0	0	0		0	0	0	0	0	0	0	0	0	0	0	0	0	0	0	0
Otu00852	k__Bacteria;p__Bacteroidetes;c__Flavobacteriia;o__Flavobacteriales;f__Weeksellaceae;unclassified;unclassified;		0	0	0	0	0	0	0	0	0	0	0	0	0	0	0	0	0	0	0		0	0	0	0	0	0	0	0	0	0		0	0	0	0	0	0	0	0	0	0	0	0	0	0	0	0
Otu00856	k__Bacteria;p__Proteobacteria;c__Betaproteobacteria;o__Burkholderiales;f__Comamonadaceae;unclassified;unclassified;		0	0	0	0	0	1	0	0	0	0	0	0	0	0	0	0	0	0	0		0	0	0	0	0	0	0	0	0	0		0	0	0	0	0	0	0	0	0	0	0	0	0	0	0	0
Otu00859	k__Bacteria;p__Proteobacteria;c__Alphaproteobacteria;o__Rhizobiales;f__Rhizobiaceae;unclassified;unclassified;		0	0	0	1	0	0	0	0	0	0	0	0	0	0	0	0	0	0	0		0	0	0	0	0	0	0	0	0	0		0	0	0	0	0	0	0	0	0	0	0	0	0	0	0	0
Otu00863	k__Bacteria;p__Proteobacteria;c__Alphaproteobacteria;o__Rhizobiales;unclassified;unclassified;unclassified;		0	0	0	0	0	0	0	0	0	0	0	0	0	0	0	0	0	0	0		0	0	0	0	0	0	0	0	0	0		0	0	0	0	0	0	0	0	0	0	0	0	0	0	0	0
Otu00868	k__Bacteria;p__Actinobacteria;c__Actinobacteria;o__Actinomycetales;f__ACK-M1;g__;s__;		0	0	0	0	0	0	0	0	0	0	0	0	0	0	0	0	0	0	0		0	0	0	0	0	0	0	0	0	0		0	0	0	0	0	0	0	0	0	0	0	0	0	0	0	0
Otu00872	k__Bacteria;p__Bacteroidetes;c__Cytophagia;o__Cytophagales;f__Cytophagaceae;g__Hymenobacter;s__;		0	0	0	1	0	0	0	0	0	0	0	0	0	0	0	0	0	0	0		0	0	0	0	0	0	0	0	0	0		0	0	0	0	0	0	0	0	0	0	0	0	0	0	0	0
Otu00876	k__Bacteria;p__Actinobacteria;c__Actinobacteria;o__Actinomycetales;f__Corynebacteriaceae;g__Corynebacterium;unclassified;		0	0	0	0	0	0	0	1	0	0	0	0	0	0	0	0	0	0	0		0	0	0	0	0	0	0	0	0	0		0	0	0	0	0	0	0	0	0	0	0	0	0	0	0	0
Otu00879	k__Bacteria;p__Firmicutes;c__Bacilli;o__Lactobacillales;f__Streptococcaceae;g__Streptococcus;unclassified;		0	0	0	0	0	0	0	0	0	0	0	0	0	0	0	0	0	0	0		0	0	0	0	0	0	0	0	0	0		0	0	0	0	0	0	0	0	0	0	0	0	0	0	0	0
Otu00881	k__Bacteria;p__Proteobacteria;c__Alphaproteobacteria;o__Sphingomonadales;f__Sphingomonadaceae;unclassified;unclassified;		0	0	0	0	0	0	0	0	0	0	0	0	0	0	0	0	0	0	0		0	0	0	0	1	0	0	0	0	0		0	0	0	0	0	0	0	0	0	0	0	0	0	0	0	0
Otu00884	k__Bacteria;p__Bacteroidetes;c__Flavobacteriia;o__Flavobacteriales;f__Flavobacteriaceae;g__Flavobacterium;unclassified;		0	0	0	0	0	0	0	0	0	0	0	0	0	0	0	0	0	0	0		0	0	0	0	0	0	0	0	0	0		0	0	0	0	0	0	0	0	0	0	0	0	0	0	0	0
Otu00886	k__Bacteria;p__Proteobacteria;c__Alphaproteobacteria;o__Rhizobiales;unclassified;unclassified;unclassified;		0	0	0	0	0	0	0	0	0	0	0	0	0	0	0	0	0	0	0		0	0	0	0	1	0	0	0	0	0		0	0	0	0	0	0	0	0	0	0	0	0	0	0	0	0
Otu00887	k__Bacteria;p__Bacteroidetes;c__Flavobacteriia;o__Flavobacteriales;f__Flavobacteriaceae;g__Flavobacterium;unclassified;		0	0	0	0	0	0	0	0	0	0	0	0	0	0	0	0	0	0	0		0	0	0	0	0	0	1	0	0	0		0	0	0	0	0	0	0	0	0	0	0	0	0	0	0	0
Otu00892	k__Bacteria;p__Firmicutes;c__Bacilli;o__Lactobacillales;f__Lactobacillaceae;g__Lactobacillus;unclassified;		0	0	0	0	0	0	0	0	0	0	0	0	0	0	0	0	0	0	0		0	0	0	0	1	0	0	0	0	0		0	0	0	0	0	0	0	0	0	0	0	0	0	0	0	0
Otu00904	k__Bacteria;p__Bacteroidetes;c__Saprospirae;o__Saprospirales;f__Chitinophagaceae;unclassified;unclassified;		0	0	0	0	0	0	0	0	0	0	0	0	0	0	0	0	0	0	0		0	0	0	0	0	0	0	0	0	0		0	0	0	0	0	0	0	0	0	0	0	0	0	0	0	0
Otu00909	k__Bacteria;p__Proteobacteria;c__Alphaproteobacteria;o__Sphingomonadales;unclassified;unclassified;unclassified;		0	0	0	0	0	0	0	0	0	0	0	0	0	0	0	0	0	0	0		0	0	0	0	0	0	0	0	0	0		0	0	0	0	0	0	0	0	0	0	0	0	0	0	0	0
Otu00910	k__Bacteria;p__Firmicutes;c__Clostridia;o__Clostridiales;f__Lachnospiraceae;unclassified;unclassified;		0	0	0	0	0	0	0	0	0	0	0	0	0	0	0	0	0	0	0		0	0	0	0	0	0	0	0	0	0		0	0	0	0	0	0	0	0	0	0	0	0	0	0	0	0
Otu00915	k__Bacteria;p__Proteobacteria;c__Alphaproteobacteria;o__Rhizobiales;unclassified;unclassified;unclassified;		0	0	0	0	0	0	0	0	0	0	0	0	0	0	0	0	0	0	0		0	0	0	0	0	0	0	0	0	0		0	0	0	0	0	0	0	0	0	0	0	0	0	0	0	0
Otu00918	k__Bacteria;p__Spirochaetes;c__Spirochaetes;o__Spirochaetales;f__Spirochaetaceae;g__Treponema;s__;		0	0	0	0	0	0	0	0	0	0	0	0	0	0	0	0	0	0	0		0	0	0	0	1	0	0	0	0	0		0	0	0	0	0	0	0	0	0	0	0	0	0	0	0	0
Otu00921	k__Bacteria;p__Proteobacteria;c__Epsilonproteobacteria;o__Campylobacterales;f__Helicobacteraceae;g__Helicobacter;unclassified;		0	0	0	0	0	0	0	0	0	0	0	0	0	0	0	0	0	0	0		0	0	0	0	0	1	0	0	0	0		0	0	0	0	0	0	0	0	0	0	0	0	0	0	0	0
Otu00922	k__Bacteria;p__Bacteroidetes;c__Flavobacteriia;o__Flavobacteriales;f__Weeksellaceae;unclassified;unclassified;		0	0	0	0	0	0	0	0	0	0	0	0	0	0	0	0	0	0	0		0	0	0	0	1	0	0	0	0	0		0	0	0	0	0	0	0	0	0	0	0	0	0	0	0	0
Otu00923	k__Bacteria;p__Actinobacteria;c__Actinobacteria;o__Actinomycetales;unclassified;unclassified;unclassified;		0	0	0	0	0	0	0	0	0	0	0	0	0	0	0	0	0	0	0		0	0	0	0	0	0	0	0	0	0		0	0	0	0	0	0	0	0	0	0	0	0	0	0	0	0
Otu00924	k__Bacteria;p__Bacteroidetes;c__Bacteroidia;o__Bacteroidales;f__Porphyromonadaceae;g__Porphyromonas;s__;		0	0	0	0	0	0	0	0	0	0	0	0	0	0	0	0	0	0	0		0	0	0	0	0	0	0	0	0	0		0	0	0	0	0	0	0	0	0	0	0	0	0	0	0	0
Otu00925	k__Bacteria;p__Acidobacteria;c__RB25;o__;f__;g__;s__;		0	0	0	0	0	0	0	0	0	0	0	0	0	0	1	0	0	0	0		0	0	0	0	0	0	0	0	0	0		0	0	0	0	0	0	0	0	0	0	0	0	0	0	0	0
Otu00939	k__Bacteria;p__Bacteroidetes;c__Flavobacteriia;o__Flavobacteriales;f__Flavobacteriaceae;g__Flavobacterium;unclassified;		0	0	0	0	0	0	0	0	0	0	0	0	1	0	0	0	0	0	0		0	0	0	0	0	0	0	0	0	0		0	0	0	0	0	0	0	0	0	0	0	0	0	0	0	0
Otu00946	k__Bacteria;p__Proteobacteria;c__Gammaproteobacteria;o__Xanthomonadales;f__Xanthomonadaceae;g__Stenotrophomonas;s__acidaminiphila;		0	0	0	0	0	0	0	0	0	0	0	0	0	0	0	0	0	0	0		0	0	0	0	0	0	1	0	0	0		0	0	0	0	0	0	0	0	0	0	0	0	0	0	0	0
Otu00947	k__Bacteria;p__Acidobacteria;c__Acidobacteria-6;o__iii1-15;f__;g__;s__;		0	0	0	0	0	0	0	0	0	0	0	0	0	0	0	0	2	0	0		0	0	0	0	0	0	0	0	0	0		0	0	0	0	0	0	0	0	0	0	0	0	0	0	0	0
Otu00949	k__Bacteria;p__Proteobacteria;c__Epsilonproteobacteria;o__Campylobacterales;f__Helicobacteraceae;g__Helicobacter;unclassified;		0	0	0	0	0	0	0	0	0	0	0	0	0	0	0	0	0	0	0		0	0	0	0	0	1	0	0	0	0		0	0	0	0	0	0	0	0	0	0	0	0	0	0	0	0
Otu00952	k__Bacteria;p__Bacteroidetes;c__Bacteroidia;o__Bacteroidales;f__Prevotellaceae;g__Prevotella;s__stercorea;		0	0	0	0	0	0	0	0	0	0	0	0	1	0	0	0	0	0	0		0	0	0	0	0	0	0	0	0	0		0	0	0	0	0	0	0	0	0	0	0	0	0	0	0	0
Otu00959	k__Bacteria;p__Proteobacteria;c__Betaproteobacteria;o__Nitrosomonadales;f__Nitrosomonadaceae;g__Nitrosovibrio;unclassified;		0	0	0	0	0	0	1	0	0	0	0	0	0	0	0	0	0	0	0		0	0	0	0	0	0	0	0	0	0		0	0	0	0	0	0	0	0	0	0	0	0	0	0	0	0
Otu00961	k__Bacteria;p__Proteobacteria;unclassified;unclassified;unclassified;unclassified;unclassified;		0	0	0	0	0	0	0	0	0	0	0	0	0	0	0	0	0	0	0		0	0	0	0	0	0	0	0	0	0		0	0	0	0	0	0	0	0	0	0	0	0	0	0	0	0
Otu00962	k__Bacteria;p__Cyanobacteria;c__Chloroplast;o__Streptophyta;f__;g__;s__;		0	0	0	0	0	0	0	0	0	0	0	0	0	0	0	0	0	0	0		0	0	0	0	0	0	1	0	0	0		0	0	0	0	0	0	0	0	0	0	0	0	0	0	0	0
Otu00963	k__Bacteria;p__Firmicutes;c__Clostridia;o__Clostridiales;f__Lachnospiraceae;unclassified;unclassified;		0	0	0	0	0	0	0	0	0	0	0	0	1	0	0	0	0	0	0		0	0	0	0	0	0	0	0	0	0		0	0	0	0	0	0	0	0	0	0	0	0	0	0	0	0
Otu00964	k__Bacteria;p__Firmicutes;c__Bacilli;o__Bacillales;f__Staphylococcaceae;unclassified;unclassified;		0	0	0	0	0	0	0	0	0	0	0	0	0	0	0	0	0	0	0		0	0	0	0	1	0	0	0	0	0		0	0	0	0	0	0	0	0	0	0	0	0	0	0	0	0
Otu00966	k__Bacteria;p__Proteobacteria;c__Alphaproteobacteria;o__Rhodospirillales;f__Rhodospirillaceae;unclassified;unclassified;		0	0	0	0	0	0	0	0	0	0	0	0	0	0	0	1	0	0	0		0	0	0	0	0	0	0	0	0	0		0	0	0	0	0	0	0	0	0	0	0	0	0	0	0	0
Otu00968	k__Bacteria;p__Firmicutes;c__Clostridia;o__Clostridiales;f__Ruminococcaceae;g__Ruminococcus;s__;		0	0	0	0	0	0	0	0	0	0	0	0	0	0	0	0	0	0	0		0	0	0	0	0	0	0	0	0	0		0	0	0	0	0	0	1	0	0	0	0	0	0	0	0	0
Otu00972	k__Bacteria;p__Proteobacteria;c__Gammaproteobacteria;o__Pseudomonadales;f__Moraxellaceae;g__Acinetobacter;unclassified;		0	0	0	0	0	1	0	0	0	0	0	0	0	0	0	0	0	0	0		0	0	0	0	0	0	0	0	0	0		0	0	0	0	0	0	0	0	0	0	0	0	0	0	0	0
Otu00973	k__Bacteria;p__Firmicutes;c__Clostridia;o__Clostridiales;unclassified;unclassified;unclassified;		0	0	0	0	0	0	0	0	0	0	0	0	0	0	0	0	0	0	0		0	0	0	0	0	0	0	0	0	0		0	0	0	0	0	0	0	0	0	0	0	0	0	0	0	0
Otu00975	k__Bacteria;p__Firmicutes;c__Clostridia;o__Clostridiales;f__Caldicoprobacteraceae;g__Caldicoprobacter;s__;		0	0	0	0	0	0	0	0	0	0	0	0	0	0	0	0	0	0	0		0	0	0	0	0	0	0	0	0	0		0	0	0	0	0	0	0	0	0	0	0	0	0	0	0	0
Otu00976	k__Bacteria;p__Proteobacteria;c__Gammaproteobacteria;o__Enterobacteriales;f__Enterobacteriaceae;unclassified;unclassified;		0	0	0	0	0	0	0	0	0	0	0	0	0	0	0	0	0	0	0		0	0	0	0	0	0	0	0	0	0		0	0	0	0	0	0	0	0	0	0	0	0	0	0	0	0
Otu00978	k__Bacteria;p__Cyanobacteria;c__Synechococcophycideae;o__Synechococcales;f__Acaryochloridaceae;unclassified;unclassified;		0	0	0	0	0	0	0	0	0	0	0	0	0	0	0	0	0	0	0		0	0	0	0	0	0	0	0	0	0		0	0	0	0	0	0	0	0	0	0	0	0	0	0	0	0
Otu00980	k__Bacteria;p__Bacteroidetes;c__Flavobacteriia;o__Flavobacteriales;f__Weeksellaceae;unclassified;unclassified;		0	0	0	0	0	0	0	0	0	0	0	0	0	0	0	0	0	0	0		0	0	0	0	0	0	0	0	0	0		0	0	0	0	0	0	0	0	0	0	0	0	0	0	0	0
Otu00981	k__Bacteria;p__Firmicutes;c__Clostridia;o__Clostridiales;f__Veillonellaceae;g__Megamonas;s__;		0	0	0	0	0	0	0	0	0	0	0	0	1	0	0	0	0	0	0		0	0	0	0	0	0	0	0	0	0		0	0	0	0	0	0	0	0	0	0	0	0	0	0	0	0
Otu00983	k__Bacteria;p__Firmicutes;c__Clostridia;o__Clostridiales;f__Tissierellaceae;g__Parvimonas;s__;		0	0	0	0	0	0	0	0	0	0	0	0	0	0	0	0	0	0	0		0	0	0	0	1	0	0	0	0	0		0	0	0	0	0	0	0	0	0	0	0	0	0	0	0	0
Otu00984	k__Bacteria;p__Proteobacteria;c__Gammaproteobacteria;o__Xanthomonadales;f__Xanthomonadaceae;unclassified;unclassified;		0	0	0	0	0	0	0	0	0	0	0	0	0	0	0	0	0	0	0		0	0	0	0	0	0	1	0	0	0		0	0	0	0	0	0	0	0	0	0	0	0	0	0	0	0
Otu00985	k__Bacteria;p__Firmicutes;c__Clostridia;o__Clostridiales;f__Lachnospiraceae;unclassified;unclassified;		0	0	0	0	0	0	0	0	0	0	0	0	0	0	0	0	0	0	0		0	0	0	0	0	0	0	0	0	1		0	0	0	0	0	0	0	0	0	0	0	0	0	0	0	0
Otu00989	k__Bacteria;p__Proteobacteria;c__Gammaproteobacteria;o__Alteromonadales;f__Alteromonadaceae;unclassified;unclassified;		0	0	0	1	0	0	0	0	0	0	0	0	0	0	0	0	0	0	0		0	0	0	0	0	0	0	0	0	0		0	0	0	0	0	0	0	0	0	0	0	0	0	0	0	0
Otu00994	k__Bacteria;p__Bacteroidetes;c__Flavobacteriia;o__Flavobacteriales;f__Flavobacteriaceae;g__Capnocytophaga;s__canimorsus;		0	0	0	0	0	0	0	0	0	0	0	0	0	0	0	0	0	0	0		0	0	0	0	0	0	0	0	0	0		0	0	0	0	0	0	0	0	0	0	0	0	0	0	0	0
Otu00998	k__Bacteria;p__Bacteroidetes;c__Bacteroidia;o__Bacteroidales;f__Paraprevotellaceae;g__Prevotella;s__;		0	0	0	0	0	0	0	0	0	0	0	0	0	0	0	0	0	0	0		0	0	0	0	0	0	0	0	0	1		0	0	0	0	0	0	0	0	0	0	0	0	0	0	0	0
Otu00999	k__Bacteria;p__Firmicutes;c__Bacilli;o__Bacillales;f__Bacillaceae;unclassified;unclassified;		0	0	0	1	0	0	0	0	0	0	0	0	0	0	0	0	0	0	0		0	0	0	0	0	0	0	0	0	0		0	0	0	0	0	0	0	0	0	0	0	0	0	0	0	0
Otu01006	k__Bacteria;p__Proteobacteria;c__Gammaproteobacteria;unclassified;unclassified;unclassified;unclassified;		0	0	0	0	0	0	0	0	0	0	0	0	0	0	0	0	0	0	0		0	0	0	0	0	0	0	0	0	0		0	0	0	0	0	0	0	0	0	0	0	0	0	0	0	0
Otu01007	k__Bacteria;unclassified;unclassified;unclassified;unclassified;unclassified;unclassified;		0	0	0	0	0	0	0	0	0	0	0	0	0	0	0	0	0	0	0		0	0	0	0	0	0	0	0	0	0		0	0	0	0	0	0	0	0	0	0	0	0	0	0	0	0
Otu01012	k__Bacteria;p__Proteobacteria;c__Alphaproteobacteria;o__Rhizobiales;f__Phyllobacteriaceae;g__Phyllobacterium;s__;		0	0	0	0	0	0	0	0	0	0	0	0	0	0	0	0	0	0	0		0	0	0	0	0	1	0	0	0	0		0	0	0	0	0	0	0	0	0	0	0	0	0	0	0	0
Otu01014	k__Bacteria;p__Bacteroidetes;c__Flavobacteriia;o__Flavobacteriales;f__Weeksellaceae;g__Cloacibacterium;s__;		0	0	0	0	0	0	0	0	0	0	0	0	0	0	0	0	0	0	0		0	0	0	0	0	0	0	0	0	0		0	0	0	0	0	0	0	0	0	0	0	0	0	0	0	0
Otu01030	k__Bacteria;p__Bacteroidetes;c__Flavobacteriia;o__Flavobacteriales;f__Flavobacteriaceae;g__Myroides;s__odoratimimus;		0	0	0	0	0	0	0	0	0	0	0	0	0	0	0	0	0	0	0		0	0	0	0	0	0	0	0	0	0		0	0	0	0	0	0	0	0	0	0	0	0	0	0	0	0
Otu01031	k__Bacteria;p__Proteobacteria;c__Alphaproteobacteria;o__Rhizobiales;f__Phyllobacteriaceae;unclassified;unclassified;		0	0	0	0	0	0	0	0	0	0	0	0	0	0	0	0	0	0	0		0	0	0	0	0	0	0	0	0	0		0	0	0	0	0	0	0	0	0	0	0	0	0	0	0	0
Otu01041	k__Bacteria;p__Firmicutes;c__Bacilli;o__Lactobacillales;f__Carnobacteriaceae;g__Granulicatella;s__;		0	0	0	0	0	0	0	0	0	0	0	0	0	0	0	0	0	0	0		0	0	0	0	0	0	0	0	0	0		0	0	0	0	0	0	0	0	0	0	0	0	0	0	0	0
Otu01044	k__Bacteria;p__Bacteroidetes;c__Bacteroidia;o__Bacteroidales;f__Porphyromonadaceae;g__Porphyromonas;s__endodontalis;		0	0	0	0	0	0	0	0	0	0	0	0	0	0	0	0	0	0	0		0	0	0	0	1	0	0	0	0	0		0	0	0	0	0	0	0	0	0	0	0	0	0	0	0	0
Otu01047	k__Bacteria;p__Firmicutes;c__Clostridia;o__Clostridiales;f__Lachnospiraceae;unclassified;unclassified;		0	0	0	0	0	0	0	0	0	0	0	0	0	0	0	0	1	0	0		0	0	0	0	0	0	0	0	0	0		0	0	0	0	0	0	0	0	0	0	0	0	0	0	0	0
Otu01052	k__Bacteria;p__Proteobacteria;c__Betaproteobacteria;unclassified;unclassified;unclassified;unclassified;		0	0	0	0	0	0	0	0	0	0	0	0	0	0	0	0	0	0	0		0	0	0	0	0	0	0	0	0	0		0	0	0	0	0	0	0	0	0	0	0	0	0	0	0	0
Otu01053	k__Bacteria;p__Firmicutes;unclassified;unclassified;unclassified;unclassified;unclassified;		0	0	0	0	0	0	0	0	0	0	0	0	0	0	0	0	0	0	0		0	0	0	0	0	0	1	0	0	0		0	0	0	0	0	0	0	0	0	0	0	0	0	0	0	0
Otu01054	k__Bacteria;p__Proteobacteria;c__Alphaproteobacteria;o__Sphingomonadales;f__Sphingomonadaceae;unclassified;unclassified;		0	0	0	0	0	0	0	0	0	0	0	0	0	0	0	0	0	0	0		0	0	0	0	0	0	1	0	0	0		0	0	0	0	0	0	0	0	0	0	0	0	0	0	0	0
Otu01058	k__Bacteria;p__Bacteroidetes;c__Flavobacteriia;o__Flavobacteriales;f__Weeksellaceae;unclassified;unclassified;		0	0	0	0	0	0	0	0	0	0	0	0	0	0	0	0	0	0	0		0	0	0	0	0	0	0	0	0	0		0	0	0	0	0	0	0	0	0	0	0	0	0	0	0	0
Otu01079	k__Bacteria;p__Firmicutes;c__Clostridia;o__Clostridiales;f__Tissierellaceae;g__Peptoniphilus;s__;		0	0	0	0	0	0	0	0	0	0	0	0	0	0	0	0	0	1	0		0	0	0	0	0	0	0	0	0	0		0	0	0	0	0	0	0	0	0	0	0	0	0	0	0	0
Otu01080	k__Bacteria;p__Proteobacteria;c__Gammaproteobacteria;o__Pseudomonadales;f__Pseudomonadaceae;g__;s__;		0	0	0	0	0	0	0	0	0	0	0	0	0	0	0	0	0	1	0		0	0	0	0	0	0	0	0	0	0		0	0	0	0	0	0	0	0	0	0	0	0	0	0	0	0
Otu01082	k__Bacteria;p__Firmicutes;unclassified;unclassified;unclassified;unclassified;unclassified;		0	0	0	0	0	0	0	0	0	0	0	0	0	0	0	0	0	1	0		0	0	0	0	0	0	0	0	0	0		0	0	0	0	0	0	0	0	0	0	0	0	0	0	0	0
Otu01084	k__Bacteria;p__Actinobacteria;c__Actinobacteria;o__Actinomycetales;unclassified;unclassified;unclassified;		0	0	0	0	0	0	0	0	0	0	0	0	0	0	0	0	0	0	0		0	0	0	0	0	0	0	0	0	0		0	1	0	0	0	0	0	0	0	0	0	0	0	0	0	0
Otu01088	k__Bacteria;p__Firmicutes;c__Bacilli;o__Bacillales;f__Paenibacillaceae;unclassified;unclassified;		0	0	0	0	1	0	0	0	0	0	0	0	0	0	0	0	0	0	0		0	0	0	0	0	0	0	0	0	0		0	0	0	0	0	0	0	0	0	0	0	0	0	0	0	0
Otu01093	k__Bacteria;p__Bacteroidetes;c__Flavobacteriia;o__Flavobacteriales;f__Flavobacteriaceae;g__Capnocytophaga;s__;		0	0	0	0	0	0	0	0	0	0	0	0	0	0	0	0	0	0	0		0	0	0	0	0	0	0	0	0	0		0	0	0	0	0	0	0	0	0	0	0	0	0	0	0	0
Otu01104	k__Bacteria;p__Proteobacteria;c__Alphaproteobacteria;o__Rhizobiales;unclassified;unclassified;unclassified;		0	0	0	0	0	1	0	0	0	0	0	0	0	0	0	0	0	0	0		0	0	0	0	0	0	0	0	0	0		0	0	0	0	0	0	0	0	0	0	0	0	0	0	0	0
Otu01114	k__Bacteria;p__Firmicutes;c__Clostridia;o__Clostridiales;f__Lachnospiraceae;unclassified;unclassified;		0	0	0	0	0	0	0	0	0	0	0	0	0	0	0	0	0	0	0		0	0	0	0	0	0	0	0	0	0		0	0	0	0	0	0	0	0	0	0	0	0	0	0	0	0
Otu01119	k__Bacteria;p__Bacteroidetes;c__Bacteroidia;o__Bacteroidales;f__Bacteroidaceae;g__Bacteroides;s__;		0	0	0	0	0	0	0	0	0	0	0	0	0	0	0	0	0	0	0		0	0	0	0	0	0	0	0	0	1		0	0	0	0	0	0	0	0	0	0	0	0	0	0	0	0
Otu01123	k__Bacteria;p__Firmicutes;c__Bacilli;o__Lactobacillales;f__Streptococcaceae;g__Streptococcus;unclassified;		0	0	0	0	0	0	0	0	0	0	0	0	0	1	0	0	0	0	0		0	0	0	0	0	0	0	0	0	0		0	0	0	0	0	0	0	0	0	0	0	0	0	0	0	0
Otu01130	k__Bacteria;p__Actinobacteria;c__Actinobacteria;o__Actinomycetales;unclassified;unclassified;unclassified;		0	0	0	0	0	0	1	0	0	0	0	0	0	0	0	0	0	0	0		0	0	0	0	0	0	0	0	0	0		0	0	0	0	0	0	0	0	0	0	0	0	0	0	0	0
Otu01131	k__Bacteria;p__Firmicutes;c__Clostridia;o__Clostridiales;f__Tissierellaceae;g__ph2;s__;		0	0	0	0	0	0	0	0	0	0	0	0	0	0	0	0	0	1	0		0	0	0	0	0	0	0	0	0	0		0	0	0	0	0	0	0	0	0	0	0	0	0	0	0	0
Otu01135	k__Bacteria;p__Actinobacteria;c__Actinobacteria;o__Actinomycetales;f__Corynebacteriaceae;g__Corynebacterium;unclassified;		0	0	0	0	0	0	0	0	0	0	0	0	0	0	0	0	0	0	0		0	0	0	0	0	1	0	0	0	0		0	0	0	0	0	0	0	0	0	0	0	0	0	0	0	0
Otu01153	k__Bacteria;p__Proteobacteria;c__Betaproteobacteria;o__Burkholderiales;f__Comamonadaceae;unclassified;unclassified;		0	0	0	0	0	0	0	0	0	0	0	0	0	0	0	0	0	0	0		0	0	0	0	0	0	0	0	0	0		0	0	0	0	0	0	0	0	0	0	0	0	0	0	0	0
Otu01154	k__Bacteria;p__Proteobacteria;c__Betaproteobacteria;o__Burkholderiales;f__Comamonadaceae;unclassified;unclassified;		0	0	0	0	0	0	0	0	0	0	0	0	0	0	0	0	0	0	0		0	0	0	0	0	0	0	0	0	0		0	0	0	0	0	0	0	0	0	0	0	0	0	0	0	0
Otu01155	k__Bacteria;p__Firmicutes;c__Clostridia;o__Clostridiales;f__Veillonellaceae;g__Veillonella;unclassified;		0	0	0	0	0	0	0	0	0	0	0	0	0	0	0	0	0	0	0		0	0	0	0	0	0	0	0	0	0		0	0	0	0	0	0	0	0	0	0	0	0	0	0	0	0
Otu01162	k__Bacteria;p__Firmicutes;c__Clostridia;o__Clostridiales;f__Lachnospiraceae;g__Oribacterium;s__;		0	0	0	0	0	0	0	0	0	0	0	0	0	0	0	0	0	0	0		0	0	0	0	0	0	0	0	0	0		0	0	0	0	0	0	0	0	0	0	0	0	0	0	0	0
Otu01174	k__Bacteria;p__Acidobacteria;c__Acidobacteriia;o__Acidobacteriales;f__Acidobacteriaceae;g__Terriglobus;s__;		0	0	0	0	0	0	0	0	0	0	0	0	0	0	0	0	0	0	0		0	0	0	0	0	0	0	0	1	0		0	0	0	0	0	0	0	0	0	0	0	0	0	0	0	0
Otu01188	k__Bacteria;p__Firmicutes;c__Clostridia;o__Clostridiales;f__Lachnospiraceae;unclassified;unclassified;		0	0	0	0	0	0	0	0	0	0	0	0	0	0	0	0	0	0	0		0	0	0	0	0	0	0	0	0	0		0	0	0	0	0	0	0	0	0	0	0	0	0	0	0	0
Otu01205	k__Bacteria;p__Proteobacteria;c__Gammaproteobacteria;o__Xanthomonadales;f__Xanthomonadaceae;unclassified;unclassified;		0	0	0	0	0	0	0	0	0	0	0	0	0	0	0	0	0	0	0		0	0	0	0	0	0	0	0	0	0		0	0	0	0	0	0	0	0	0	0	0	0	0	0	0	0
Otu01208	k__Bacteria;p__Firmicutes;c__Clostridia;o__Clostridiales;unclassified;unclassified;unclassified;		0	0	0	0	0	0	0	0	0	1	0	0	0	0	0	0	0	0	0		0	0	0	0	0	0	0	0	0	0		0	0	0	0	0	0	0	0	0	0	0	0	0	0	0	0
Otu01209	k__Bacteria;p__Acidobacteria;c__Solibacteres;o__Solibacterales;f__Solibacteraceae;g__Candidatus_Solibacter;s__;		0	0	0	0	0	0	0	0	0	0	0	0	0	0	0	0	0	0	0		0	0	0	0	1	0	0	0	0	0		0	0	0	0	0	0	0	0	0	0	0	0	0	0	0	0
Otu01211	k__Bacteria;p__Firmicutes;c__Clostridia;o__Clostridiales;f__Peptostreptococcaceae;g__Peptostreptococcus;s__anaerobius;		0	0	0	0	0	0	0	0	0	0	0	0	0	1	0	0	0	0	0		0	0	0	0	0	0	0	0	0	0		0	0	0	0	0	0	0	0	0	0	0	0	0	0	0	0
Otu01216	k__Bacteria;p__Acidobacteria;c__Chloracidobacteria;o__RB41;f__Ellin6075;g__;s__;		0	0	0	0	0	0	0	0	0	0	0	0	0	0	0	0	0	0	0		0	0	0	0	0	0	0	0	0	0		0	0	0	0	0	0	0	0	0	0	0	0	0	0	0	0
Otu01218	k__Bacteria;p__Bacteroidetes;c__Bacteroidia;o__Bacteroidales;f__Prevotellaceae;g__Prevotella;s__;		0	0	0	0	0	0	0	0	0	0	0	0	0	0	0	0	0	0	0		0	0	0	0	0	0	0	0	0	0		0	0	0	0	0	0	0	0	0	0	0	0	0	0	0	0
Otu01219	k__Bacteria;p__Proteobacteria;c__Betaproteobacteria;unclassified;unclassified;unclassified;unclassified;		0	0	0	0	0	0	0	0	0	0	0	0	0	0	0	0	0	0	0		0	0	0	0	0	0	0	0	0	0		0	0	0	0	0	0	0	0	0	0	0	0	0	0	0	0
Otu01221	k__Bacteria;p__Firmicutes;c__Clostridia;o__Clostridiales;f__Mogibacteriaceae;unclassified;unclassified;		0	0	0	0	0	0	0	0	0	1	0	0	0	0	0	0	0	0	0		0	0	0	0	0	0	0	0	0	0		0	0	0	0	0	0	0	0	0	0	0	0	0	0	0	0
Otu01222	k__Bacteria;p__Firmicutes;c__Bacilli;o__Lactobacillales;f__Streptococcaceae;g__Streptococcus;unclassified;		0	0	0	0	0	0	0	0	0	0	0	0	0	0	0	0	0	0	0		0	0	0	0	0	0	0	0	0	0		0	0	0	0	0	0	0	0	0	0	0	0	0	0	0	0
Otu01223	k__Bacteria;unclassified;unclassified;unclassified;unclassified;unclassified;unclassified;		0	0	0	0	0	0	0	0	0	0	0	0	0	0	0	0	0	0	0		0	0	0	0	0	0	0	0	0	0		0	0	0	0	0	0	0	0	0	0	0	0	0	0	0	0
Otu01226	k__Bacteria;p__Proteobacteria;c__Betaproteobacteria;o__Neisseriales;f__Neisseriaceae;unclassified;unclassified;		0	0	0	0	0	0	0	0	0	0	0	0	0	0	0	0	0	0	0		0	0	0	0	0	0	0	0	0	0		0	0	0	0	0	0	0	0	0	0	0	0	0	0	0	0
Otu01232	k__Bacteria;p__Proteobacteria;c__Alphaproteobacteria;o__Sphingomonadales;unclassified;unclassified;unclassified;		0	0	0	0	0	1	0	0	0	0	0	0	0	0	0	0	0	0	0		0	0	0	0	0	0	0	0	0	0		0	0	0	0	0	0	0	0	0	0	0	0	0	0	0	0
Otu01236	k__Bacteria;p__Proteobacteria;c__Gammaproteobacteria;o__Alteromonadales;f__Chromatiaceae;unclassified;unclassified;		0	0	0	0	0	0	0	0	0	0	0	0	0	0	0	0	1	0	0		0	0	0	0	0	0	0	0	0	0		0	0	0	0	0	0	0	0	0	0	0	0	0	0	0	0
Otu01240	k__Bacteria;p__Bacteroidetes;c__Bacteroidia;o__Bacteroidales;f__Paraprevotellaceae;g__Prevotella;s__;		0	0	0	0	0	0	0	0	0	0	0	0	0	0	0	0	0	0	0		0	0	0	0	0	0	0	0	0	1		0	0	0	0	0	0	0	0	0	0	0	0	0	0	0	0
Otu01241	k__Bacteria;p__Firmicutes;c__Clostridia;o__Clostridiales;f__Ruminococcaceae;unclassified;unclassified;		0	0	0	0	0	0	0	0	0	0	0	0	0	0	0	0	0	0	0		0	0	0	0	0	0	0	0	0	1		0	0	0	0	0	0	0	0	0	0	0	0	0	0	0	0
Otu01323	k__Bacteria;p__Bacteroidetes;c__Flavobacteriia;o__Flavobacteriales;f__Flavobacteriaceae;unclassified;unclassified;		0	0	0	0	0	0	0	0	0	0	0	0	0	1	0	0	0	0	0		0	0	0	0	0	0	0	0	0	0		0	0	0	0	0	0	0	0	0	0	0	0	0	0	0	0
Otu01329	k__Bacteria;p__Bacteroidetes;c__Flavobacteriia;o__Flavobacteriales;f__Weeksellaceae;g__Cloacibacterium;s__;		0	0	0	0	0	0	0	0	0	0	0	0	0	0	0	0	0	0	0		0	0	0	0	0	0	0	0	0	0		0	0	0	0	0	0	0	0	0	0	0	0	0	0	0	0
Otu01332	k__Bacteria;p__Proteobacteria;c__Gammaproteobacteria;o__Xanthomonadales;f__Xanthomonadaceae;unclassified;unclassified;		0	0	0	0	0	0	0	0	0	0	0	0	0	1	0	0	0	0	0		0	0	0	0	0	0	0	0	0	0		0	0	0	0	0	0	0	0	0	0	0	0	0	0	0	0
Otu01419	k__Bacteria;p__Firmicutes;c__Bacilli;o__Bacillales;f__Bacillaceae;unclassified;unclassified;		0	0	1	0	0	0	0	0	0	0	0	0	0	0	0	0	0	0	0		0	0	0	0	0	0	0	0	0	0		0	0	0	0	0	0	0	0	0	0	0	0	0	0	0	0
Otu01421	k__Bacteria;p__Proteobacteria;c__Betaproteobacteria;o__Burkholderiales;f__Comamonadaceae;unclassified;unclassified;		0	0	1	0	0	0	0	0	0	0	0	0	0	0	0	0	0	0	0		0	0	0	0	0	0	0	0	0	0		0	0	0	0	0	0	0	0	0	0	0	0	0	0	0	0
Otu01422	k__Bacteria;p__Proteobacteria;c__Alphaproteobacteria;o__Rhizobiales;f__Methylobacteriaceae;g__Methylobacterium;unclassified;		0	0	1	0	0	0	0	0	0	0	0	0	0	0	0	0	0	0	0		0	0	0	0	0	0	0	0	0	0		0	0	0	0	0	0	0	0	0	0	0	0	0	0	0	0
Otu01499	unknown;unclassified;unclassified;unclassified;unclassified;unclassified;unclassified;		0	0	1	0	0	0	0	0	0	0	0	0	0	0	0	0	0	0	0		0	0	0	0	0	0	0	0	0	0		0	0	0	0	0	0	0	0	0	0	0	0	0	0	0	0
Otu01696	k__Bacteria;p__Bacteroidetes;c__Cytophagia;o__Cytophagales;f__Cytophagaceae;g__Hymenobacter;s__;		0	0	0	0	0	0	0	0	0	0	0	0	0	0	0	0	1	0	0		0	0	0	0	0	0	0	0	0	0		0	0	0	0	0	0	0	0	0	0	0	0	0	0	0	0
Otu01697	k__Bacteria;p__Proteobacteria;c__Gammaproteobacteria;o__Enterobacteriales;f__Enterobacteriaceae;unclassified;unclassified;		0	0	0	0	0	0	0	0	0	0	0	0	0	0	0	0	1	0	0		0	0	0	0	0	0	0	0	0	0		0	0	0	0	0	0	0	0	0	0	0	0	0	0	0	0
Otu01698	k__Bacteria;p__Firmicutes;c__Clostridia;o__Clostridiales;f__Veillonellaceae;g__Veillonella;unclassified;		0	0	0	0	0	0	0	0	0	0	0	0	0	0	0	0	1	0	0		0	0	0	0	0	0	0	0	0	0		0	0	0	0	0	0	0	0	0	0	0	0	0	0	0	0
Otu01700	k__Bacteria;p__Proteobacteria;c__Gammaproteobacteria;o__Pasteurellales;f__Pasteurellaceae;unclassified;unclassified;		0	0	0	0	0	0	0	0	0	0	0	0	0	0	0	0	0	0	0		0	0	0	0	0	0	0	0	0	0		0	0	0	0	0	0	0	0	0	0	0	0	0	0	0	0
Otu01714	k__Bacteria;p__Proteobacteria;c__Alphaproteobacteria;o__Sphingomonadales;f__Sphingomonadaceae;g__;s__;		0	0	0	0	0	0	0	0	0	0	0	0	0	0	0	1	0	0	0		0	0	0	0	0	0	0	0	0	0		0	0	0	0	0	0	0	0	0	0	0	0	0	0	0	0
Otu01720	k__Bacteria;p__Proteobacteria;c__Alphaproteobacteria;o__Rhizobiales;f__Bradyrhizobiaceae;unclassified;unclassified;		0	0	0	0	0	0	0	0	0	0	0	0	0	0	0	0	0	0	0		0	0	0	0	0	0	0	0	0	0		0	1	0	0	0	0	0	0	0	0	0	0	0	0	0	0
Otu01739	k__Bacteria;p__Fusobacteria;c__Fusobacteriia;o__Fusobacteriales;f__Fusobacteriaceae;unclassified;unclassified;		0	0	0	0	0	0	0	0	0	0	0	0	0	0	0	0	0	0	0		0	0	0	0	0	0	0	0	0	0		0	0	0	0	0	0	0	0	0	0	0	0	0	0	0	0
Otu01740	k__Bacteria;p__Cyanobacteria;c__4C0d-2;o__MLE1-12;f__;g__;s__;		0	0	0	0	0	0	0	0	0	0	0	0	0	0	0	0	0	0	0		0	0	0	0	0	0	0	0	0	0		0	0	0	0	0	0	0	0	0	0	0	0	0	0	0	0
Otu01742	k__Bacteria;p__Proteobacteria;c__Alphaproteobacteria;o__Rhodobacterales;f__Rhodobacteraceae;unclassified;unclassified;		0	0	0	0	0	0	0	0	0	0	0	0	0	0	0	0	0	0	0		0	0	0	0	0	0	0	0	0	0		0	0	0	0	0	0	0	0	0	0	0	0	0	0	0	0
Otu01743	k__Bacteria;p__Firmicutes;c__Bacilli;o__Bacillales;f__Paenibacillaceae;g__Paenibacillus;unclassified;		0	0	0	0	0	0	0	0	0	0	0	0	0	0	0	0	0	0	0		0	0	0	0	0	0	0	0	0	0		0	0	0	0	0	0	0	0	0	0	0	0	0	0	0	0
Otu01754	k__Bacteria;p__Proteobacteria;c__Gammaproteobacteria;o__Pasteurellales;f__Pasteurellaceae;unclassified;unclassified;		0	0	0	0	0	0	0	0	0	0	0	0	0	0	0	0	0	0	0		0	0	0	0	0	0	0	0	0	0		0	0	0	0	0	0	0	0	0	0	0	0	0	0	0	0
Otu01779	k__Bacteria;p__Proteobacteria;c__Gammaproteobacteria;o__Enterobacteriales;f__Enterobacteriaceae;unclassified;unclassified;		0	0	0	0	0	0	0	0	0	0	0	0	0	0	0	0	0	0	0		0	0	0	0	0	0	0	0	0	0		0	1	0	0	0	0	0	0	0	0	0	0	0	0	0	0
Otu01827	k__Bacteria;p__Actinobacteria;c__Actinobacteria;o__Actinomycetales;f__Microbacteriaceae;unclassified;unclassified;		0	0	0	0	0	0	0	0	0	0	0	0	0	0	0	0	0	0	0		0	0	0	0	0	0	0	0	0	0		0	0	0	0	0	0	0	0	0	0	0	0	0	0	0	0
Otu01828	k__Bacteria;p__Proteobacteria;c__Gammaproteobacteria;o__Xanthomonadales;f__Xanthomonadaceae;g__Stenotrophomonas;unclassified;		0	0	1	0	0	0	0	0	0	0	0	0	0	0	0	0	0	0	0		0	0	0	0	0	0	0	0	0	0		0	0	0	0	0	0	0	0	0	0	0	0	0	0	0	0
Otu01829	k__Bacteria;p__Firmicutes;c__Clostridia;o__Clostridiales;unclassified;unclassified;unclassified;		0	0	0	0	0	0	0	0	0	0	0	0	0	0	0	0	0	0	0		0	0	0	0	0	0	0	0	0	0		0	0	0	0	0	0	0	0	0	0	0	0	0	0	0	0
Otu01830	k__Bacteria;p__Proteobacteria;c__Betaproteobacteria;o__Rhodocyclales;f__Rhodocyclaceae;unclassified;unclassified;		0	0	0	0	0	0	0	0	0	0	0	0	0	0	0	0	0	0	0		0	0	0	0	0	0	0	0	0	0		0	0	0	0	0	0	0	0	0	0	0	0	0	0	0	0
Otu01831	k__Bacteria;p__Firmicutes;c__Bacilli;o__Lactobacillales;f__Streptococcaceae;g__Streptococcus;s__;		0	0	0	0	0	0	0	0	0	0	0	0	0	0	0	0	0	0	0		0	0	0	0	0	0	0	0	0	0		0	0	0	0	0	0	0	0	0	0	0	0	0	0	0	0
Otu01839	k__Bacteria;p__Acidobacteria;c__Acidobacteria-6;o__iii1-15;f__;g__;s__;		0	0	0	0	0	0	0	0	0	0	0	0	0	0	0	0	0	0	0		0	0	0	0	0	0	0	0	0	0		0	0	0	0	0	0	0	0	0	0	0	0	0	0	0	0
Otu01943	k__Bacteria;p__Bacteroidetes;c__Bacteroidia;o__Bacteroidales;f__Prevotellaceae;g__Prevotella;s__;		0	0	0	0	0	0	0	0	0	0	0	0	0	0	0	0	0	0	0		0	0	0	0	0	0	0	0	0	0		0	0	0	0	0	0	0	0	0	0	0	0	0	0	0	0
			340	329	348	329	331	321	326	320	337	327
[truncated: 96 more columns]

## Sheet: Supplementary Table S6
The human laryngeal microbiome: effects of cigarette smoke and reflux
Marie E. Jetté, Kimberly A. Dill-McFarland, Alissa S. Hanshew, Garret Suen, Susan L. Thibeault
Table S6. PICRUSt Analysis
ID	10	11	14	18	23	44	53	57	62	91	134	143	146	149	150	158	168	172	184	20	31	32	60	61	67	69	120	201	211	47	50	71	72	73	77	81	84	98	101	103	113	115	118	123	124	125	127	132	140
reflux	GERD	GERD	GERD	GERD	GERD	GERD	GERD	GERD	GERD	GERD	GERD	GERD	GERD	GERD	GERD	GERD	GERD	GERD	GERD	GERD	GERD	GERD	GERD	GERD	GERD	GERD	GERD	GERD	GERD	LPR	LPR	LPR	LPR	LPR	LPR	LPR	LPR	LPR	LPR	LPR	LPR	LPR	LPR	LPR	LPR	LPR	LPR	LPR	LPR
smoke	Nonsmoker	Nonsmoker	Nonsmoker	Nonsmoker	Nonsmoker	Nonsmoker	Nonsmoker	Nonsmoker	Nonsmoker	Nonsmoker	Nonsmoker	Nonsmoker	Nonsmoker	Nonsmoker	Nonsmoker	Nonsmoker	Nonsmoker	Nonsmoker	Nonsmoker	Smoker	Smoker	Smoker	Smoker	Smoker	Smoker	Smoker	Smoker	Smoker	Smoker	Nonsmoker	Nonsmoker	Nonsmoker	Nonsmoker	Nonsmoker	Nonsmoker	Nonsmoker	Nonsmoker	Nonsmoker	Nonsmoker	Nonsmoker	Nonsmoker	Nonsmoker	Nonsmoker	Nonsmoker	Nonsmoker	Nonsmoker	Nonsmoker	Nonsmoker	Nonsmoker
LEVEL ONE
Cellular processes	134087	4550584	49258	294380	214829	333411	1781916	574655	85498	3587963	534444	7494491	409307	1216702	690787	736548	496575	849554	2018202	8937600	490858	899018	11674080	1177620	5200879	535191	8296558	775115	1493072	133457	1022469	576116	1898934	1897630	173810	618254	3265103	496310	1573266	132961	569994	174427	615533	94629	174793	215425	5197654	1778846	815263
Environmental info processing	575921	20147470	207765	1288968	933135	1462045	7871720	2532719	375347	15878199	2351142	33152788	1811852	5377872	3062386	3244313	2182964	3767928	8930969	39559865	2167045	3959739	51671177	5203183	23007326	2351450	36717700	3421084	6612637	575726	4502653	2531684	8400885	8397385	755376	2719270	14452837	2179096	6964306	579890	2530396	749899	2707016	393466	748524	936609	23004776	7868781	3595900
Genetic info processing	684667	23940866	243798	1529245	1108345	1733578	9357932	3009452	461557	18867195	2795567	39393174	2155405	6392299	3639167	3858911	2592427	4481285	10618663	46999518	2582291	4703871	61384706	6181095	27334506	2798690	43619998	4066495	7865044	684409	5347049	3012598	9986744	9980374	895334	3228964	17175145	2589456	8285847	683830	3006988	896119	3221630	474442	898020	1111177	27331654	9351487	4274842
Human diseases	40594	1389612	14365	89582	65300	101290	543672	175323	26142	1095425	162970	2287725	125031	371358	211245	224812	151131	259581	616278	2728707	150030	273980	3563990	359346	1587630	163165	2532762	236446	456149	40573	311550	175878	579936	579479	52944	188446	997002	151248	480537	40249	174515	52869	187785	28483	53054	65291	1586898	543166	248582
Metabolism	1929641	67093774	694100	4297909	3119433	4866353	26230440	8440620	1269044	52881657	7842285	110408634	6037916	17914788	10201293	10828238	7277262	12545864	29750967	131738985	7234538	13195398	172067442	17332694	76617665	7853397	122270773	11395616	22031105	1931435	14999606	8458120	27989955	27968693	2524984	9065212	48132702	7271365	23207396	1930829	8428253	2513319	9030565	1327598	2513328	3125034	76611488	26208279	11984742
None	7033	242746	2504	15607	11343	17637	94956	30583	4560	191338	28424	399450	21841	64839	36930	39237	26392	45362	107663	476682	26192	47793	622595	62728	277212	28474	442424	41241	79688	7035	54344	30674	101321	101215	9186	32872	174153	26375	83978	7020	30553	9106	32690	4805	9081	11379	277200	94811	43385
Organismal systems	31333	1078398	11279	69295	50523	78406	421914	135925	20548	850119	126369	1774738	97072	288170	163890	174373	117332	201579	478337	2117599	116428	212530	2765847	278831	1231703	126344	1965521	183366	354019	31391	241682	136294	450024	449616	40942	146146	773716	117316	373113	31205	135258	40670	145329	21565	40594	50589	1231567	421468	192914
Unclassified	539524	18688008	194523	1199902	870845	1357801	7308463	2352280	354460	14729512	2186238	30751375	1681479	4990840	2839709	3017621	2027731	3494804	8287714	36692344	2016189	3677484	47923727	4828745	21339766	2190231	34055117	3175874	6136975	539994	4179812	2357372	7796874	7792441	705499	2526019	13407268	2027146	6465162	537440	2345510	701730	2516731	371588	701491	872014	21337721	7301632	3339888
LEVEL TWO
Amino Acid Metabolism	405830	14091710	146509	903626	655891	1022422	5509725	1773001	264926	11107091	1647599	23190250	1267867	3762826	2142566	2275213	1528440	2634187	6247832	27670694	1519243	2772247	36141990	3640454	16093289	1650148	25682181	2392972	4626390	405439	3150875	1777452	5878859	5874300	531403	1904676	10109168	1527812	4873562	406168	1769934	528217	1896982	278823	527937	656527	16091952	5504636	2517495
Biosynthesis of Other Secondary Metabolites	35686	1258878	12597	80214	57952	90908	491968	157801	23699	992160	146718	2071441	113007	335884	191087	202911	135831	235282	558045	2472106	135527	247020	3229076	324774	1437261	147209	2294296	213393	413202	35876	280777	158361	524880	524709	46752	169392	902978	135806	435443	35570	157718	46521	168876	24198	46479	57964	1437580	491386	224540
Cancers	6227	212575	2156	13706	9998	15496	83204	26796	3974	167578	24951	350003	19116	56818	32316	34420	23067	39667	94249	417495	22948	41931	545295	54931	242906	24938	387510	36165	69756	6213	47691	26947	88725	88620	8098	28831	152513	23122	73487	6157	26687	8081	28724	4350	8107	9962	242802	83111	38028
Carbohydrate Metabolism	402435	14075041	145334	898950	651827	1018983	5500708	1769007	265479	11092794	1642716	23159191	1266595	3756926	2140466	2269252	1524643	2632753	6239973	27635558	1516353	2765431	36095777	3634888	16070593	1645217	25649064	2389350	4621797	402169	3143528	1771520	5870084	5865767	526995	1899390	10096880	1522554	4867590	403714	1768854	524493	1891964	275447	524209	653557	16071165	5496894	2512382
Cardiovascular Diseases	569	19267	194	1258	910	1413	7532	2430	343	15192	2265	31714	1727	5153	2921	3123	2085	3583	8538	37853	2076	3806	49445	4981	22016	2273	35138	3280	6313	563	4332	2454	8039	8030	737	2619	13821	2097	6649	554	2411	719	2594	381	714	900	22008	7534	3443
Cell Communication	0	0	0	0	0	0	0	0	0	0	0	0	0	0	0	0	0	0	0	0	0	0	0	0	0	0	0	0	0	0	0	0	0	0	0	0	0	0	0	0	0	0	0	0	0	0	0	0	0
Cell Growth and Death	21393	750951	7529	47966	34667	54342	293432	94275	14410	591794	87627	1235735	67527	200485	113984	120998	81169	140454	333010	1474335	80916	147443	1925620	193845	857493	87813	1368297	127509	246617	21437	167631	94486	313175	312985	27962	101198	538701	81133	259849	21288	94144	27993	100961	14795	28076	34705	857296	293210	134007
Cell Motility	99571	3351537	37017	217647	159067	246468	1313107	423801	62704	2642908	394243	5521451	301411	896534	508535	542916	366638	625384	1486469	6583334	361496	663205	8599199	867896	3831675	394738	6111557	571408	1099369	98931	754430	424824	1398696	1397830	128755	456276	2404901	366371	1158435	98632	419398	129501	454126	70861	129823	159635	3828597	1310485	601052
Cellular Processes and Signaling	143988	4936160	53014	318576	231435	359998	1931840	622295	93717	3890881	578646	8122481	444273	1318782	750254	798538	536527	923080	2189344	9691894	533343	972837	12658373	1276079	5636794	580207	8995385	839480	1621354	143906	1105359	624252	2060135	2058703	187828	668437	3541605	536781	1707889	142907	619841	186553	665800	99208	186271	231543	5636262	1929424	883137
Circulatory System	1623	52296	563	3454	2568	3898	20547	6700	961	41260	6213	86257	4712	14018	7959	8541	5799	9747	23212	102732	5671	10431	134189	13599	59882	6209	95397	8955	17142	1596	11877	6705	21868	21811	2092	7223	37535	5820	18076	1607	6580	2122	7180	1220	2145	2582	59764	20488	9417
Digestive System	1985	67968	731	4352	3179	4935	26594	8582	1402	53590	7972	111739	6153	18189	10347	11008	7380	12739	30200	133395	7379	13390	174209	17577	77545	7974	123801	11584	22360	2019	15217	8604	28386	28376	2567	9195	48773	7392	23598	1939	8539	2545	9152	1338	2532	3181	77588	26598	12189
Endocrine System	14954	511355	5439	32878	24060	37194	200135	64538	9635	403143	60004	841366	46041	136660	77759	82773	55768	95554	226811	1004184	55237	100907	1311580	132295	583996	59894	932101	86992	167832	15002	114781	64739	213441	213153	19528	69430	366903	55748	176871	14897	64160	19256	68870	10144	19132	24101	584019	199905	91523
Energy Metabolism	215730	7509286	77335	480166	348738	544288	2936758	944518	143132	5918580	877434	12359234	675761	2004986	1141835	1211655	814640	1404207	3330268	14744570	809781	1476434	19258316	1939586	8576098	878793	13684840	1275460	2466320	217536	1678814	946319	3132749	3130518	281764	1014250	5387334	813867	2598084	215671	943876	281972	1011495	149833	282740	349809	8574378	2933139	1341198
Environmental Adaptation	5692	197262	2056	12669	9197	14356	77141	24827	3764	155482	23077	324710	17753	52699	29955	31842	21413	36879	87478	387318	21264	38827	505879	50969	225318	23121	359492	33534	64757	5664	44135	24873	82287	82223	7434	26677	141522	21392	68242	5664	24725	7456	26596	3986	7479	9208	225245	77069	35262
Enzyme Families	75368	2641487	27197	168728	122115	191329	1032325	331776	50458	2081701	308226	4346125	237542	705064	401297	425725	285921	494229	1171410	5186143	284729	518829	6773633	681934	3015664	308982	4813147	448535	867615	75826	589783	332284	1101670	1101186	98594	356054	1894962	285572	913948	75220	331519	98345	354999	51699	98358	122445	3015769	1031490	471489
Excretory System	1194	40479	432	2631	1918	2956	15838	5112	721	31920	4758	66626	3639	10811	6153	6567	4426	7555	17942	79524	4371	8003	103879	10485	46256	4750	73824	6885	13267	1201	9097	5138	16899	16870	1570	5511	29042	4430	13977	1192	5064	1532	5455	805	1518	1914	46253	15828	7250
Folding, Sorting and Degradation	93865	3266331	33329	209160	151740	236812	1277251	410861	62667	2574274	381761	5375498	293948	872169	496489	526979	354124	610994	1448662	6412808	352410	642294	8375583	843552	3730081	382360	5951724	554922	1072862	94068	730240	411582	1362711	1361709	122682	441056	2343320	353940	1130207	93553	410159	122888	440116	65444	123267	152050	3729248	1276085	583501
Genetic Information Processing	103373	3597003	36726	230299	167183	260820	1406510	452733	69178	2835015	420510	5919828	323959	960766	546619	580193	389949	673166	1595447	7061517	387963	707399	9223014	929184	4107801	420607	6554036	611462	1181335	103515	804272	453034	1500528	1499541	135121	485803	2580630	389664	1244809	103118	451608	135427	484725	72286	135917	167524	4106558	1405326	642708
Glycan Biosynthesis and Metabolism	81891	2847284	28458	182013	132370	206258	1113075	358207	55804	2244136	333049	4685826	256364	760537	432413	459626	308597	532855	1263271	5589397	307555	559803	7299865	735373	3251190	333516	5187284	483980	935333	81815	636292	358953	1187990	1187367	106897	384273	2042736	308458	986169	81359	357133	107529	383984	57605	108169	132465	3250567	1112323	509025
Immune System	2484	86733	848	5543	4024	6283	33929	10887	1749	68354	10142	142748	7806	23176	13161	14007	9384	16235	38491	170261	9373	17042	222367	22390	99042	10143	158004	14733	28506	2491	19372	10932	36176	36173	3242	11698	62226	9391	30047	2467	10858	3277	11696	1756	3301	4020	99028	33872	15506
Immune System Diseases	1840	65186	647	4153	2998	4704	25443	8184	1270	51359	7589	107251	5872	17395	9922	10479	7071	12215	28912	127953	7022	12772	167121	16828	74414	7606	118747	11044	21418	1834	14512	8172	27193	27186	2430	8782	46759	7035	22581	1861	8237	2425	8766	1272	2432	3015	74411	25442	11614
Infectious Diseases	15748	548110	5609	35133	25461	39714	214224	68914	10456	431985	64054	902094	49287	146380	83224	88401	59408	102493	243094	1076110	59100	107755	1405495	141607	625928	64222	998741	93172	180027	15840	122529	69059	228606	228623	20624	73991	393229	59363	189608	15633	68709	20604	73842	10979	20683	25498	625769	214107	97919
Lipid Metabolism	132917	4584650	48376	294972	214342	333654	1792961	577525	85344	3613923	536740	7544938	412288	1224342	696838	740891	498134	856544	2032854	9003005	494419	903028	11759264	1185120	5236222	537452	8356393	779082	1504896	132729	1026240	579176	1912850	1911236	173865	620691	3289096	498025	1585112	132773	575499	172353	617577	91142	172019	214391	5235591	1791457	819500
Membrane Transport	489800	17218686	176373	1099626	795071	1247811	6725850	2162735	321064	13569188	2007466	28331745	1548334	4595205	2616994	2770396	1863574	3220935	7632216	33808173	1851092	3381489	44158574	4445282	19661446	2007219	31378708	2922376	5651482	489652	3845055	2161057	7178745	7175952	643370	2321592	12351454	1859777	5952075	494414	2162565	638723	2311651	333973	637580	798049	19659777	6723709	3071477
Metabolic Diseases	3422	121400	1213	7696	5569	8733	47440	15223	2342	95664	14137	199720	10935	32400	18465	19528	13110	22730	53834	238332	13077	23797	311297	31320	138576	14146	221191	20590	39884	3457	27063	15228	50620	50602	4486	16324	87086	13079	42022	3444	15274	4479	16283	2337	4481	5595	138595	47390	21650
Metabolism	95250	3314844	34236	212346	154004	240483	1295669	416805	62240	2612527	387391	5454280	297915	884897	503306	534760	359588	619660	1469906	6508688	357296	651892	8501060	856458	3784965	388019	6040881	563081	1088208	95437	741209	417587	1382674	1382147	124721	447752	2378038	359209	1146342	95095	415545	123780	445720	65121	123550	154394	3784861	1294840	592027
Metabolism of Cofactors and Vitamins	165943	5785789	59725	369704	268324	418994	2261780	727521	110597	4559675	676013	9520584	521075	1544812	880328	933219	627108	1082302	2565870	11359439	624035	1137063	14836160	1493926	6606512	676729	10542332	982488	1900263	166651	1292628	728761	2414272	2411951	216866	780907	4150762	626392	2002074	166419	728132	216700	778886	114712	217038	269119	6605701	2259666	1033199
Metabolism of Other Amino Acids	71393	2469985	25782	158836	115269	179585	965819	311004	46365	1946929	289022	4064832	222185	659650	375333	398917	268255	461630	1095216	4850101	266383	486253	6334896	638436	2820964	289561	4501713	419672	810865	71344	552728	311799	1030479	1029707	93451	334192	1771950	268153	854101	71347	309883	92798	332658	49124	92737	115361	2820523	965017	441407
Metabolism of Terpenoids and Polyketides	78865	2727860	28278	175315	127287	198169	1066520	343449	51422	2150249	319266	4488894	245530	728547	414773	440588	296215	509865	1209678	5356490	294304	537036	6996253	704999	3115306	319602	4971670	463536	895702	78959	610478	344346	1138217	1137269	103242	369056	1956991	296117	943419	78827	342450	102352	367305	54059	102186	127388	3115030	1065721	487549
Nervous System	3401	122305	1210	7768	5577	8784	47730	15279	2316	96370	14203	201292	10968	32617	18556	19635	13162	22870	54203	240185	13133	23930	313744	31516	139664	14253	222902	20683	40155	3418	27203	15303	50967	51010	4509	16412	87715	13143	42302	3439	15332	4482	16380	2316	4487	5583	139670	47708	21767
Neurodegenerative Diseases	12788	423074	4546	27636	20364	31230	165829	53776	7757	333647	49974	696943	38094	113212	64397	68861	46390	78893	187651	830964	45807	83919	1085337	109679	483790	49980	771435	72195	138751	12666	95423	54018	176753	176418	16569	57899	303594	46552	146190	12600	53197	16561	57576	9164	16637	20321	483313	165582	75928
Nucleotide Metabolism	139441	4907164	49756	312630	226208	354615	1917390	616179	94976	3866932	572277	8073920	441897	1309897	746041	790071	530719	918809	2176399	9633106	529025	963044	12581456	1266480	5602262	572949	8940129	832991	1612249	139400	1094664	616556	2046771	2045623	182609	660857	3520202	529767	1698574	139558	616724	182896	659743	96482	183388	226929	5601825	1916256	875613
Poorly Characterized	196913	6840001	70547	438681	318223	496500	2674444	860447	129325	5391089	799691	11254786	615332	1826395	1039530	1104130	741667	1278898	3033017	13430245	737587	1345356	17541280	1767024	7810206	801398	12464815	1161851	2246078	197136	1528972	862499	2853537	2852050	257829	924027	4906995	741492	2366122	196320	858516	255970	920486	134973	255753	318553	7810040	2672042	1222016
Replication and Repair	310857	10850919	110312	693356	503007	786077	4241465	1364663	210142	8551644	1267725	17854611	977297	2897854	1649525	1749550	1175580	2031326	4813412	21301765	1170848	2132739	27821571	2801902	12389226	1268551	19770358	1843676	3565083	310637	2424609	1365917	4526742	4523736	406320	1464267	7784622	1174231	3756095	310341	1362833	406752	1460562	215641	407595	504288	12387935	4238843	1938066
Sensory System	0	0	0	0	0	0	0	0	0	0	0	0	0	0	0	0	0	0	0	0	0	0	0	0	0	0	0	0	0	0	0	0	0	0	0	0	0	0	0	0	0	0	0	0	0	0	0	0	0
Signal Transduction	78038	2647780	28567	171382	124988	193892	1036081	334573	48779	2087519	310833	4358535	238147	707599	402564	428586	288904	494369	1174072	5200086	285633	523029	6792167	685297	3024980	311315	4827056	450954	868862	78026	594869	335221	1104896	1104186	101435	359713	1899788	288888	914915	77342	332326	100544	357431	53776	100228	125436	3024170	1035329	474185
Signaling Molecules and Interaction	8083	281004	2825	17960	13076	20342	109789	35411	5504	221492	32843	462508	25371	75068	42828	45331	30486	52624	124681	551606	30320	55221	720436	72604	320900	32916	511936	47754	92293	8048	62729	35406	117244	117247	10571	37965	201595	30431	97316	8134	35505	10632	37934	5717	10716	13124	320829	109743	50238
Transcription	91698	3204695	33378	204966	148370	232407	1252551	402607	60410	2525563	374043	5272406	288128	855430	486911	516606	346849	599433	1420914	6292218	345267	629742	8218396	827346	3658698	374680	5839882	544109	1052453	91570	715704	403319	1336495	1335932	120025	432243	2298981	346504	1108297	91771	402088	119141	430475	62329	118837	148628	3658966	1251750	572041
Translation	188247	6618921	66779	421763	305228	478282	2586665	831321	128338	5215714	772038	10890659	596032	1766846	1006242	1065776	715874	1239532	2935675	12992727	713766	1299096	16969156	1708295	7556501	773099	12058034	1123788	2174646	188134	1476496	831780	2760796	2758997	246307	891398	4748222	714781	2291248	188165	831908	247338	890477	131028	248321	306211	7555505	2584809	1181234
Transport and Catabolism	13123	448096	4712	28767	21095	32601	175377	56579	8384	353261	52574	737305	40369	119683	68268	72634	48768	83716	198723	879931	48446	88370	1149261	115879	511711	52640	816704	76198	147086	13089	100408	56806	187063	186815	17093	60780	321501	48806	154982	13041	56452	16933	60446	8973	16894	21085	511761	175151	80204
Xenobiotics Biodegradation and Metabolism	124142	4194640	44753	272755	199110	307148	1641411	530632	76842	3307487	493225	6903399	377805	1121317	638316	680170	458759	783201	1860151	8238376	453184	829210	10760756	1086724	4792304	493239	7647724	714157	1376473	123691	942799	532593	1751134	1749060	162546	571474	3009643	458842	1449320	124203	526531	159143	566096	84474	158068	199079	4791407	1640294	751345
LEVEL 3
1,1,1-Trichloro-2,2-bis(4-chlorophenyl)ethane (DDT) degradation	61	2232	22	140	100	163	886	277	39	1764	257	3673	199	593	337	356	240	415	988	4384	237	434	5728	574	2548	259	4069	378	730	60	494	277	928	928	80	297	1600	237	771	60	277	79	296	40	79	100	2548	870	396
ABC transporters	137382	4851960	49508	309224	223302	351153	1894656	608697	89940	3823354	565203	7983431	435897	1294445	737168	780015	524548	907140	2150331	9527253	521070	952295	12444110	1252066	5540362	564858	8842429	822867	1592339	137565	1083012	608255	2022562	2021932	180693	653562	3480280	523419	1676920	139053	608879	179244	650704	93221	178782	224203	5539975	1894349	864970
Adherens junction	0	0	0	0	0	0	0	0	0	0	0	0	0	0	0	0	0	0	0	0	0	0	0	0	0	0	0	0	0	0	0	0	0	0	0	0	0	0	0	0	0	0	0	0	0	0	0	0	0
Adipocytokine signaling pathway	3674	125339	1358	8039	5901	9111	49051	15835	2377	98815	14717	206194	11288	33499	19075	20294	13675	23420	55611	246135	13551	24746	321474	32428	143126	14670	228466	21318	41143	3669	28159	15876	52335	52244	4783	17023	89933	13667	43379	3657	15745	4709	16869	2470	4667	5920	143149	49005	22438
African trypanosomiasis	708	24786	238	1585	1152	1783	9683	3102	442	19534	2893	40799	2216	6608	3762	4016	2680	4619	10973	48697	2668	4865	63609	6403	28308	2920	45189	4186	8121	708	5516	3140	10333	10335	938	3343	17773	2687	8559	688	3096	924	3332	479	924	1141	28324	9676	4422
Alanine, aspartate and glutamate metabolism	35806	1260528	12835	80416	58116	91085	492577	158184	24090	993359	146982	2074162	113397	336431	191554	203043	136290	235804	558938	2474893	135812	247389	3232535	325308	1439220	147232	2296868	213814	413999	35832	281218	158463	525714	525434	46948	169785	904225	136096	436182	35917	158327	46873	169365	24596	46923	58227	1439201	492108	224876
Aldosterone-regulated sodium reabsorption	4	150	3	10	6	11	59	19	3	118	17	248	13	40	22	24	16	28	67	296	16	29	387	38	172	17	275	26	49	4	33	19	64	63	5	20	108	16	52	5	19	5	20	3	5	6	172	59	27
Alzheimer's disease	4105	137051	1447	8913	6561	10086	53698	17406	2570	108075	16163	225792	12351	36678	20857	22255	15025	25591	60813	269148	14832	27152	351546	35521	156727	16142	249872	23384	44980	4064	30893	17438	57247	57152	5330	18729	98345	15052	47392	4060	17231	5357	18642	2971	5393	6569	156549	53623	24581
Amino acid metabolism	7859	276123	2880	17623	12740	19978	107887	34643	5181	217600	32222	454278	24811	73673	41933	44501	29875	51643	122394	542201	29765	54226	708193	71288	315217	32258	503211	46844	90698	7912	61640	34703	115155	115071	10292	37211	198079	29821	95468	7835	34624	10211	37033	5308	10174	12781	315279	107799	49261
Amino acid related enzymes	51005	1790574	18177	114218	82659	129535	699919	224868	34612	1411077	208917	2946485	161197	478028	272138	288469	193706	335164	794108	3515235	193050	351541	4591171	462165	2044462	209263	3262352	303927	588218	50982	399533	225169	746891	746426	66736	241242	1284491	193442	619803	51040	224950	66930	240914	35432	67169	82864	2044184	699176	319614
Amino sugar and nucleotide sugar metabolism	43640	1557480	15584	98660	71093	112102	608135	195047	30239	1227169	181019	2562177	140264	415500	236767	250120	167797	291812	690537	3057224	167545	304908	3993028	401549	1777584	181367	2837174	264124	511685	43695	346591	194933	649178	649079	57200	208999	1117188	167321	539071	43896	195893	57383	208829	29966	57558	71428	1777803	607777	277530
Aminoacyl-tRNA biosynthesis	40415	1427638	14368	90799	65648	103087	557787	179159	27592	1124973	166355	2349474	128509	380995	217041	229664	154298	267325	633088	2802570	153782	280018	3660389	368367	1630128	166523	2600963	242249	468984	40406	318277	179191	595373	594989	52927	192114	1024091	153976	494108	40548	179443	53324	192062	28298	53644	65872	1629727	557342	254622
Aminobenzoate degradation	14355	488279	5186	31726	23103	35722	190973	61708	8873	385008	57346	803555	43961	130479	74271	79091	53403	91112	216487	959076	52659	96445	1252738	126509	557819	57374	890308	83043	160179	14305	109650	61903	203799	203537	18859	66482	350310	53371	168683	14388	61232	18406	65792	9687	18254	23117	557770	190903	87392
Amoebiasis	675	23385	265	1510	1091	1728	9137	2943	454	18443	2735	38552	2098	6248	3544	3773	2542	4366	10379	45943	2517	4611	60011	6044	26750	2737	42644	3971	7680	684	5248	2944	9752	9745	875	3162	16777	2540	8094	665	2914	901	3165	496	913	1093	26721	9133	4183
Amyotrophic lateral sclerosis (ALS)	2043	67631	734	4424	3251	5005	26491	8578	1215	53334	7986	111353	6090	18088	10309	11010	7381	12600	29979	132850	7320	13406	173511	17508	77303	7975	123319	11524	22177	2023	15225	8643	28255	28216	2661	9238	48528	7417	23351	2012	8519	2614	9178	1418	2611	3219	77264	26465	12129
Antigen processing and presentation	1015	35371	348	2266	1644	2567	13835	4438	703	27875	4139	58232	3178	9450	5355	5713	3831	6615	15693	69444	3823	6955	90693	9131	40401	4139	64445	6012	11623	1020	7910	4460	14755	14750	1327	4775	25378	3834	12247	1002	4411	1344	4774	725	1356	1641	40386	13815	6323
Apoptosis	668	22803	225	1479	1070	1661	8909	2875	409	17979	2674	37510	2051	6094	3459	3687	2465	4250	10104	44773	2453	4495	58482	5898	26045	2675	41560	3885	7470	659	5113	2893	9507	9501	869	3090	16358	2478	7872	649	2858	846	3071	445	842	1061	26033	8915	4076
Arachidonic acid metabolism	2642	89603	962	5825	4237	6571	35088	11326	1743	70666	10534	147480	8084	23977	13616	14523	9787	16744	39774	175966	9701	17702	229841	23209	102351	10563	163338	15265	29447	2642	20120	11369	37406	37393	3449	12183	64286	9789	31026	2623	11218	3408	12100	1820	3398	4241	102349	35022	16066
Arginine and proline metabolism	45275	1587765	16407	101564	73460	114948	620496	199315	29630	1251306	185236	2613244	142626	423725	241245	255934	171811	296697	703729	3117971	170894	311806	4072619	409840	1813324	185700	2893764	269236	521153	45385	354431	199823	662202	661970	59492	214154	1138941	171656	548998	45524	199381	59187	213494	31112	59240	73525	1813179	619902	283257
Arrhythmogenic right ventricular cardiomyopathy (ARVC)	0	0	0	0	0	0	0	0	0	0	0	0	0	0	0	0	0	0	0	0	0	0	0	0	0	0	0	0	0	0	0	0	0	0	0	0	0	0	0	0	0	0	0	0	0	0	0	0	0
Ascorbate and aldarate metabolism	7060	243367	2626	15640	11400	17714	95144	30686	4534	191852	28486	400337	21913	65022	37020	39305	26454	45570	107890	477873	26261	47946	624182	62927	277885	28481	443575	41370	79879	7032	54532	30722	101531	101477	9280	32983	174586	26453	84094	7148	30552	9068	32705	4734	9000	11416	277911	95083	43503
Atrazine degradation	1357	48886	508	3145	2235	3528	19064	6102	898	38523	5665	80653	4380	13020	7421	7827	5332	9119	21642	96034	5217	9550	125449	12629	55947	5708	89120	8256	16054	1379	10862	6109	20367	20415	1837	6591	35056	5278	16873	1401	6122	1865	6626	1029	1915	2252	55836	19082	8683
Bacterial chemotaxis	19295	656001	7130	42302	30842	48066	256700	82688	12230	517220	76956	1080553	58895	175360	99417	106036	71464	122375	290851	1288578	70611	129555	1683141	169678	749788	77088	1196134	111706	215143	19111	147385	82911	273620	273599	24876	88962	470658	71379	226691	19124	81993	25061	88626	13588	25109	30997	749313	256368	117506
Bacterial invasion of epithelial cells	151	5608	51	348	249	397	2183	702	103	4417	646	9207	506	1493	848	894	596	1052	2483	10991	597	1091	14356	1445	6389	647	10199	956	1836	162	1241	694	2329	2331	200	744	4023	597	1937	150	701	198	745	101	198	251	6391	2186	998
Bacterial motility proteins	50177	1679416	18670	109543	80025	123716	658263	212638	31158	1324423	197778	2766636	151017	449351	254852	272243	183999	313249	744858	3298959	181181	332685	4309176	435100	1920064	198177	3062667	286473	550735	49946	378495	213131	701003	700535	64918	228958	1205112	183945	580416	49578	210194	64974	227651	35530	64995	80329	1918541	656824	301368
Bacterial secretion system	28894	988170	10189	63884	46597	72193	386747	124844	18642	779014	115955	1626797	89037	264123	150333	159843	107904	184755	438288	1940404	106725	194935	2534416	255776	1129065	116036	1801134	168129	324398	28776	221681	124986	412502	412089	37879	134286	708966	107824	341767	29006	124243	37684	133570	20270	37727	46679	1128509	386258	176799
Bacterial toxins	4271	149507	1463	9511	6922	10791	58376	18831	2973	117822	17442	246165	13528	39929	22843	24055	16199	28046	66337	293425	16116	29328	383226	38589	170767	17461	272311	25405	49113	4229	33318	18763	62368	62393	5582	20165	107261	16132	51783	4359	19015	5690	20220	3110	5780	6974	170671	58363	26709
Basal transcription factors	232	8380	80	528	378	602	3267	1049	149	6602	969	13793	757	2230	1295	1341	903	1565	3709	16464	895	1635	21506	2156	9571	969	15278	1410	2746	231	1862	1043	3497	3488	303	1124	6009	895	2894	246	1082	303	1121	154	302	386	9576	3268	1487
Base excision repair	18742	661130	6642	42202	30449	47816	258283	82996	12525	520990	77044	1087901	59441	176419	100485	106389	71483	123636	293101	1298062	71138	129756	1695426	170595	754875	77217	1204716	112145	217055	18728	147550	83019	275697	275510	24587	89048	474233	71356	228691	18819	83026	24558	88795	12889	24592	30555	754845	258145	117904
Benzoate degradation	21415	707917	7661	46276	34108	52015	277242	89892	12865	558349	83638	1165154	63842	189440	107813	115289	77816	132160	313989	1390540	76703	140466	1816302	183719	808970	83477	1290989	120745	232223	21226	159657	90410	295692	295311	27977	96950	507992	77923	244506	21343	88823	27216	95810	14557	26958	34021	808871	277046	127151
Betalain biosynthesis	72	2647	24	168	120	188	1046	329	47	2085	307	4356	235	706	400	423	283	492	1171	5199	281	517	6791	682	3022	307	4824	448	866	71	587	330	1103	1108	99	354	1897	283	913	74	329	95	352	48	94	120	3022	1031	470
Bile secretion	44	1626	15	105	72	116	636	201	28	1281	186	2677	143	432	245	259	173	302	719	3196	174	317	4174	417	1857	192	2964	275	532	44	359	202	677	677	58	218	1167	173	562	44	202	58	217	28	58	71	1856	633	288
Biosynthesis and biodegradation of secondary metabolites	2947	102042	1054	6552	4772	7420	39883	12841	1855	80423	11931	168062	9151	27229	15482	16487	11080	19034	45207	200388	10979	20079	261734	26375	116614	11969	185982	17320	33449	2946	22814	12881	42559	42555	3883	13814	73198	11085	35244	2953	12760	3894	13796	2103	3932	4760	116548	39874	18228
Biosynthesis of 12-, 14- and 16-membered macrolides	3	126	1	7	6	9	51	16	3	100	14	207	11	33	19	20	13	23	56	247	13	24	323	33	143	14	229	21	41	3	27	16	53	53	4	17	91	13	43	3	16	4	17	3	4	6	143	49	23
Biosynthesis of ansamycins	2574	92075	911	5826	4212	6642	35943	11524	1786	72549	10701	151467	8282	24560	13966	14796	9961	17274	40825	180742	9924	18023	236068	23763	105091	10723	167731	15602	30254	2573	20469	11533	38373	38386	3405	12374	66040	9922	31854	2592	11531	3393	12341	1766	3399	4229	105086	35923	16399
Biosynthesis of siderophore group nonribosomal peptides	2161	72783	789	4720	3455	5353	28464	9195	1351	57387	8557	119746	6569	19452	11105	11806	7927	13612	32280	142938	7873	14386	186698	18827	83127	8543	132678	12382	23894	2161	16343	9223	30384	30355	2827	9892	52224	7940	25160	2144	9187	2759	9819	1451	2732	3445	83143	28465	13047
Biosynthesis of type II polyketide backbone	5	140	0	10	5	10	55	20	0	110	15	230	10	40	20	20	15	25	60	280	15	30	360	35	160	15	260	25	45	5	30	20	60	60	5	20	100	15	50	5	20	5	20	0	5	5	160	55	25
Biosynthesis of type II polyketide products	22	812	12	52	36	66	316	101	14	640	94	1336	75	217	126	130	87	155	359	1595	87	159	2083	209	930	94	1480	136	266	23	180	100	340	337	30	109	582	87	281	23	101	29	108	14	28	36	927	317	144
Biosynthesis of unsaturated fatty acids	8064	279355	2975	18156	13020	20410	109209	35108	5118	220209	32665	459709	25069	74567	42386	45077	30315	52121	123821	548654	30064	54997	716647	72180	319069	32850	509225	47418	91644	8085	62492	35239	116527	116478	10609	37770	200393	30327	96529	8064	35001	10423	37577	5455	10366	13012	319023	109119	49898
Biosynthesis of vancomycin group antibiotics	2009	72169	705	4578	3287	5192	28177	9026	1391	56863	8388	118694	6480	19250	10938	11586	7774	13496	31991	141687	7755	14124	185061	18606	82353	8412	131487	12226	23695	2023	16071	9032	30083	30074	2645	9684	51764	7754	24979	2029	9040	2625	9644	1343	2617	3300	82381	28155	12849
Biotin metabolism	5446	189875	1969	12143	8803	13764	74268	23850	3661	149612	22190	312668	17102	50681	28877	30636	20557	35525	84177	372762	20486	37289	486806	48982	216924	22238	345907	32226	62345	5452	42374	23920	79279	79139	7100	25612	136226	20539	65711	5472	23936	7247	25692	3955	7349	8805	216755	74157	33892
Bisphenol degradation	3596	123895	1279	8041	5804	9072	48425	15571	2268	97679	14513	203955	11134	33077	18821	20019	13471	23129	54923	243364	13354	24409	317891	32046	141553	14509	225895	21035	40674	3583	27726	15660	51687	51691	4744	16785	88878	13458	42792	3611	15521	4654	16690	2455	4639	5786	141528	48394	22134
Bladder cancer	584	18767	199	1231	922	1389	7358	2405	335	14808	2230	30889	1701	5030	2885	3066	2070	3500	8328	36869	2040	3744	48159	4870	21454	2207	34239	3211	6155	575	4267	2406	7850	7820	752	2592	13471	2076	6480	579	2394	729	2546	392	717	924	21453	7357	3379
Butanoate metabolism	37753	1286495	13570	83045	60687	93802	503237	162425	23690	1014242	151013	2117305	115790	343712	195675	208413	140356	240242	570420	2526571	138913	253945	3300057	332982	1469593	151073	2345240	218807	422124	37585	288614	163065	536958	536237	49349	174814	923005	140364	444578	37692	161498	48735	173576	25888	48552	60722	1469404	502905	230274
Butirosin and neomycin biosynthesis	2171	77754	765	4927	3548	5609	30362	9725	1493	61264	9035	127962	6976	20737	11798	12502	8366	14556	34461	152673	8371	15223	199419	20044	88769	9064	141685	13171	25541	2187	17307	9742	32407	32394	2849	10433	55768	8354	26900	2160	9728	2869	10424	1497	2881	3546	88785	30328	13844
C5-Branched dibasic acid metabolism	11745	408494	4195	26098	18960	29562	159736	51398	7617	321946	47718	671910	36796	109075	62191	65926	44280	76377	181050	802038	43982	80323	1047584	105515	466298	47769	744383	69390	134120	11728	91286	51491	170372	170189	15350	55167	293058	44251	141277	11773	51431	15153	54864	7876	15068	19018	466409	159599	72967
CAM ligands	0	0	0	0	0	0	0	0	0	0	0	0	0	0	0	0	0	0	0	0	0	0	0	0	0	0	0	0	0	0	0	0	0	0	0	0	0	0	0	0	0	0	0	0	0	0	0	0	0
Caffeine metabolism	102	3749	34	237	168	267	1461	465	66	2953	433	6168	334	998	567	599	400	698	1658	7364	399	730	9618	964	4281	432	6833	632	1228	100	830	469	1561	1559	137	502	2687	399	1294	104	468	133	498	67	133	167	4279	1459	663
Calcium signaling pathway	26	998	9	62	45	71	389	124	18	786	115	1643	89	266	150	160	106	186	442	1961	106	194	2562	256	1140	115	1820	170	327	39	224	124	416	415	35	132	717	107	344	26	124	35	133	18	36	44	1140	389	177
Caprolactam degradation	7913	265326	2857	17363	12664	19428	103837	33579	4732	209248	31246	436696	23849	70923	40329	43061	29048	49455	117619	521229	28635	52537	680845	68739	303201	31305	483882	45153	86956	7847	59733	33766	110773	110653	10380	36223	190367	29096	91586	7926	33266	10070	35818	5324	9961	12632	303136	103770	47553
Carbohydrate digestion and absorption	580	20508	229	1285	937	1469	8004	2583	431	16167	2388	33691	1874	5486	3140	3302	2205	3866	9108	40219	2215	4014	52532	5297	23381	2386	37328	3493	6745	587	4549	2570	8546	8563	752	2748	14714	2203	7125	575	2605	751	2750	389	751	942	23400	8008	3672
Carbohydrate metabolism	4955	179010	1812	11316	8112	12905	69827	22382	3324	141026	20740	294461	16072	47686	27172	28664	19232	33478	79295	351422	19170	34998	459021	46104	204294	20791	326120	30343	58721	5024	39820	22326	74550	74558	6510	23973	128397	19172	61876	5036	22515	6499	23926	3340	6502	8155	204321	69848	31827
Carbon fixation in photosynthetic organisms	19825	699857	7007	44457	32222	50494	273548	87787	13556	551500	81586	1151453	62975	186790	106285	112723	75703	131036	310399	1373966	75478	137286	1794504	180642	798915	81683	1275095	118749	229951	19952	156049	87940	291876	291733	25985	94230	502050	75569	242249	19850	87795	25990	93993	13639	26040	32319	798939	273235	124841
Carbon fixation pathways in prokaryotes	39443	1359203	14183	87259	63553	98802	531679	171289	25933	1071357	159187	2237208	122382	363051	206809	219715	147808	254056	602917	2668805	146798	267659	3485655	351325	1552471	159420	2476992	230974	446410	39321	304198	171768	567321	566714	51437	184021	975133	147681	470306	39285	170952	51501	183500	27587	51655	63683	1552051	531079	243033
Cardiac muscle contraction	1623	52296	563	3454	2568	3898	20547	6700	961	41260	6213	86257	4712	14018	7959	8541	5799	9747	23212	102732	5671	10431	134189	13599	59882	6209	95397	8955	17142	1596	11877	6705	21868	21811	2092	7223	37535	5820	18076	1607	6580	2122	7180	1220	2145	2582	59764	20488	9417
Carotenoid biosynthesis	1416	49459	477	3126	2286	3586	19326	6212	878	38989	5765	81408	4440	13192	7528	8001	5343	9205	21906	97167	5317	9716	126923	12769	56484	5782	90180	8411	16259	1509	11058	6259	20631	20592	1843	6666	35480	5369	17080	1401	6184	1823	6644	953	1827	2272	56484	19315	8813
Cell cycle	0	0	0	0	0	0	0	0	0	0	0	0	0	0	0	0	0	0	0	0	0	0	0	0	0	0	0	0	0	0	0	0	0	0	0	0	0	0	0	0	0	0	0	0	0	0	0	0	0
Cell cycle - Caulobacter	19051	668475	6736	42660	30878	48381	261240	83948	12931	526791	78017	1100009	60148	178477	101501	107720	72309	125101	296481	1312337	72072	131249	1714006	172576	763278	78162	1217940	113513	219588	19067	149195	84098	278805	278643	24904	90104	479544	72249	231372	18977	83853	24981	89917	13232	25072	30929	763120	261015	119313
Cell cycle - yeast	0	0	0	0	0	0	0	0	0	0	0	0	0	0	0	0	0	0	0	0	0	0	0	0	0	0	0	0	0	0	0	0	0	0	0	0	0	0	0	0	0	0	0	0	0	0	0	0	0
Cell division	2933	99052	1045	6411	4693	7238	38816	12543	1884	78081	11656	162969	8919	26481	15057	16062	10812	18506	43955	194481	10727	19576	253981	25635	113116	11658	180507	16875	32534	2926	22268	12572	41396	41301	3809	13473	71078	10829	34296	2904	12445	3773	13382	2017	3756	4701	113090	38746	17749
Cell motility and secretion	9074	314330	3150	20290	14674	22848	123000	39555	5968	247730	36779	517469	28266	83948	47687	50702	34185	58737	139357	617137	33856	61858	806010	81267	359067	36906	572759	53419	103097	9077	70332	39618	131121	131070	11919	42532	225501	34159	108705	9028	39405	11932	42448	6428	11996	14720	358869	122840	56195
Cellular antigens	2705	92238	976	5973	4357	6746	36089	11648	1782	72733	10837	151819	8298	24664	14007	14957	10072	17222	40938	181152	9988	18208	236606	23880	105364	10880	168142	15684	30296	2710	20701	11709	38519	38480	3538	12539	66174	10079	31934	2663	11537	3503	12451	1866	3496	4355	105356	36056	16517
Chagas disease (American trypanosomiasis)	554	19207	189	1238	896	1391	7510	2407	343	15138	2246	31615	1717	5123	2916	3124	2070	3578	8503	37736	2074	3776	49293	4959	21936	2280	35018	3246	6294	555	4276	2446	8010	8005	725	2591	13774	2084	6633	536	2401	719	2587	377	721	883	21948	7502	3430
Chaperones and folding catalysts	37928	1308332	13399	84167	61151	95088	511863	164914	25272	1031256	153209	2152967	117847	349563	198877	211336	142160	244771	580472	2568556	141331	257647	3354701	338134	1494078	153477	2383990	222523	429740	37948	292979	165139	545981	545571	49514	177055	938698	142138	452861	37756	164380	49398	176428	26363	49445	61303	1493743	511319	234004
Chloroalkane and chloroalkene degradation	9247	320593	3476	20645	14948	23345	125302	40318	5841	252698	37483	527529	28778	85589	48667	51765	34807	59879	142095	629607	34518	63107	822388	82903	366134	37537	584382	54436	105230	9268	71717	40479	133719	133645	12165	43381	229982	34800	110746	9296	40129	11956	43089	6249	11889	14950	366107	125226	57246
Chlorocyclohexane and chlorobenzene degradation	3631	118462	1263	7834	5767	8774	46436	15100	2108	93464	14035	194984	10681	31724	18049	19324	13068	22082	52553	232735	12836	23578	304001	30779	135410	14009	216105	20255	38859	3620	26839	15170	49502	49407	4742	16296	85019	13105	40889	3640	14860	4565	16037	2441	4498	5754	135373	46393	21303
Cholinergic synapse	0	0	0	0	0	0	0	0	0	0	0	0	0	0	0	0	0	0	0	0	0	0	0	0	0	0	0	0	0	0	0	0	0	0	0	0	0	0	0	0	0	0	0	0	0	0	0	0	0
Chromosome	53396	1841021	19212	118240	86059	133923	720209	232045	35704	1451175	215666	3029446	165903	491997	279813	297507	200011	344594	816825	3614276	198985	362617	4720495	475859	2102303	215767	3354633	313216	604924	53440	412167	232470	768260	767628	69640	249123	1320920	199995	637342	53087	231007	69568	248285	37123	69632	86175	2101942	719542	329329
Chronic myeloid leukemia	0	0	0	0	0	0	0	0	0	0	0	0	0	0	0	0	0	0	0	0	0	0	0	0	0	0	0	0	0	0	0	0	0	0	0	0	0	0	0	0	0	0	0	0	0	0	0	0	0
Circadian rhythm - plant	305	11295	124	708	504	811	4402	1401	200	8899	1303	18591	1004	3002	1705	1805	1204	2101	4998	22191	1202	2204	28987	2902	12895	1307	20591	1903	3699	307	2505	1404	4701	4698	403	1503	8097	1201	3898	303	1403	406	1504	204	406	502	12901	4402	2001
Citrate cycle (TCA cycle)	29926	1036258	10800	66415	48321	75207	405274	130512	19551	816761	121233	1705630	93267	276670	157875	167421	112602	193539	459537	2034931	111769	203922	2657825	267760	1183580	121421	1888653	175867	340283	29826	231809	130827	432505	431940	39098	140206	743378	112477	358485	30012	130575	39069	139725	20772	39131	48478	1183448	404850	185137
Clavulanic acid biosynthesis	3	113	1	7	5	8	44	14	2	89	13	186	10	30	17	18	13	21	50	222	12	22	290	29	129	13	206	19	37	3	25	14	47	47	4	16	81	12	39	3	14	4	15	2	4	5	129	44	20
Colorectal cancer	530	17823	177	1156	845	1303	6969	2250	317	14054	2098	29337	1599	4768	2704	2892	1931	3315	7899	35016	1922	3523	45738	4609	20368	2094	32506	3036	5840	523	4011	2274	7438	7429	685	2426	12786	1942	6151	515	2230	667	2401	354	663	835	20359	6971	3187
Complement and coagulation cascades	0	0	0	0	0	0	0	0	0	0	0	0	0	0	0	0	0	0	0	0	0	0	0	0	0	0	0	0	0	0	0	0	0	0	0	0	0	0	0	0	0	0	0	0	0	0	0	0	0
Cyanoamino acid metabolism	9237	325203	3277	20712	15005	23504	127024	40801	6086	256286	37902	535215	29182	86757	49328	52393	35170	60762	144148	638569	35007	63827	834085	83952	371344	38007	592659	55156	106719	9251	72584	40899	135582	135540	12111	43819	233265	35135	112446	9228	40713	12101	43698	6362	12130	15017	371348	126960	57993
Cysteine and methionine metabolism	34747	1205350	12646	77230	56084	87520	471266	151707	22940	950066	140934	1983649	108515	321931	183271	194654	130643	225573	534552	2366621	130063	237166	3091161	311352	1376491	141144	2196610	204795	395875	34710	269525	152018	502803	502466	45339	162841	864738	130620	417034	34489	151366	45348	162370	24059	45397	56151	1376416	470879	215428
Cytochrome P450	4	94	1	6	5	7	37	12	2	74	11	155	9	26	15	16	11	18	42	185	10	18	242	25	108	11	172	16	31	3	21	16	39	40	4	14	68	10	32	3	12	3	13	2	4	5	108	37	17
Cytokine receptors	1	28	0	2	1	2	11	4	0	22	3	46	2	8	4	4	3	5	12	56	3	6	72	7	32	3	52	5	9	1	6	4	12	12	1	4	20	3	10	1	4	1	4	0	1	1	32	11	5
Cytokine-cytokine receptor interaction	1	28	0	2	1	2	11	4	0	22	3	46	2	8	4	4	3	5	12	56	3	6	72	7	32	3	52	5	9	1	6	4	12	12	1	4	20	3	10	1	4	1	4	0	1	1	32	11	5
Cytoskeleton proteins	9686	331127	3488	21308	15583	24149	129588	41800	6445	261066	38870	544981	29890	88565	50353	53604	36107	62023	146955	650174	35841	65329	849215	85672	378237	38797	603528	56413	108841	9722	74292	41898	138229	138071	12616	44964	237614	36093	114634	9665	41583	12571	44702	6724	12555	15616	378148	129413	59290
Cytosolic DNA-sensing pathway	0	0	0	0	0	0	0	0	0	0	0	0	0	0	0	0	0	0	0	0	0	0	0	0	0	0	0	0	0	0	0	0	0	0	0	0	0	0	0	0	0	0	0	0	0	0	0	0	0
D-Alanine metabolism	3925	139246	1395	8848	6376	10044	54386	17467	2692	109719	16205	229081	12557	37158	21211	22375	15040	26084	61760	273323	15002	27287	356986	35931	158941	16228	253662	23622	45781	3914	31002	17449	58051	58038	5136	18709	99878	14988	48191	3940	17548	5158	18698	2711	5177	6414	158942	54356	24824
D-Arginine and D-ornithine metabolism	255	8774	110	561	403	640	3443	1099	167	6919	1024	14438	791	2345	1332	1414	958	1643	3889	17233	942	1729	22510	2273	10017	1029	15995	1494	2888	254	1962	1102	3655	3653	320	1180	6293	948	3035	246	1095	325	1177	171	322	412	10019	3426	1572
D-Glutamine and D-glutamate metabolism	5127	179082	1834	11452	8307	12975	69994	22521	3459	141136	20929	294686	16138	47819	27232	28869	19414	33539	79434	351562	19332	35191	459167	46255	204487	20924	326288	30422	58835	5131	40000	22537	74719	74663	6724	24168	128473	19385	61987	5124	22504	6722	24113	3566	6739	8322	204452	69949	31978
DNA repair and recombination proteins	101649	3558763	36039	227245	164620	257587	1390860	447335	68718	2804609	415482	5855374	320504	950233	541112	573464	385282	666166	1578514	6986413	383792	699133	9124812	918729	4062998	415926	6484097	604458	1169174	101643	794801	447643	1484506	1483595	132958	479873	2553035	384751	1231822	101683	447219	132900	478608	70146	133063	165120	4062862	1390031	635408
DNA replication	22909	801280	8075	51088	37080	57956	313169	100741	15555	631452	93570	1318463	72183	213968	121826	129142	86759	150054	355437	1572915	86458	157420	2054317	206871	914846	93590	1459818	136139	263286	22843	178969	100807	334252	334038	29931	108063	574843	86639	277363	22850	100669	30041	107858	15951	30140	37190	914726	313005	143076
DNA replication proteins	39925	1387190	14101	88600	64482	100541	542308	174588	27087	1093242	162224	2282650	124977	370560	210867	223877	150363	259775	615485	2723015	149846	272806	3556360	358262	1583902	162195	2527269	235859	455876	39826	310119	174818	578768	578395	52078	187336	995255	150263	480266	39695	174193	52315	186981	27943	52519	64584	1583623	541975	247900
Dilated cardiomyopathy (DCM)	0	0	0	0	0	0	0	0	0	0	0	0	0	0	0	0	0	0	0	0	0	0	0	0	0	0	0	0	0	0	0	0	0	0	0	0	0	0	0	0	0	0	0	0	0	0	0	0	0
Dioxin degradation	2893	93927	1014	6112	4555	6931	36812	11993	1741	74076	11120	154513	8495	25169	14312	15319	10374	17588	41695	184393	10202	18687	240815	24417	107283	11041	171212	16108	30829	2865	21282	12018	39239	39142	3699	12906	67429	10370	32450	2833	11781	3642	12723	1982	3607	4563	107256	36780	16898
Drug metabolism - cytochrome P450	5996	204297	2227	13406	9666	15023	79936	25832	3643	161087	23977	336212	18370	54588	31062	33057	22326	38076	90559	401288	22002	40344	524186	52920	233431	24127	372512	34751	67005	6044	45884	25896	85268	85167	7905	27815	146562	22346	70564	6047	25652	7672	27519	4025	7598	9671	233342	79897	36539
Drug metabolism - other enzymes	10617	377996	3786	23952	17277	27166	147592	47310	7279	297808	43967	621719	33978	100820	57466	60800	40687	70780	167609	742052	40726	74023	969168	97418	431355	44059	688603	64046	124186	10582	84119	47415	157609	157543	13912	50726	271128	40610	130818	10639	47498	13890	50643	7196	13891	17310	431501	147512	67349
ECM-receptor interaction	0	0	0	0	0	0	0	0	0	0	0	0	0	0	0	0	0	0	0	0	0	0	0	0	0	0	0	0	0	0	0	0	0	0	0	0	0	0	0	0	0	0	0	0	0	0	0	0	0
Electron transfer carriers	1200	44410	464	2778	1993	3172	17301	5538	828	34982	5130	73167	3981	11819	6737	7091	4765	8301	19667	87183	4735	8654	113880	11432	50742	5131	80904	7499	14552	1208	9843	5513	18475	18482	1590	5927	31842	4735	15343	1224	5568	1652	5966	885	1688	2004	50697	17367	7883
Endocrine and other factor-regulated calcium reabsorption	2	56	0	4	2	4	22	7	1	44	6	93	5	15	8	9	6	10	25	111	6	11	145	14	64	6	103	10	18	2	12	7	24	24	2	8	40	6	20	2	7	2	8	1	2	2	64	22	10
Endocytosis	14	526	5	33	24	37	205	65	9	414	61	865	47	140	80	84	56	98	233	1032	56	103	1349	136	604	62	958	89	172	14	118	66	219	219	19	70	377	60	181	14	67	19	72	10	19	24	600	205	93
Energy metabolism	30580	1053670	10858	67623	49312	76510	412004	132755	20050	830472	123472	1733635	94733	281467	159935	170285	114681	196993	467505	2068833	113852	207558	2701964	272451	1203139	123450	1920144	179140	345954	30468	236054	133088	439796	439485	39982	142745	755959	114603	364547	30487	132032	39625	141876	20951	39496	49449	1203026	411688	188409
Epithelial cell signaling in Helicobacter pylori infection	1969	67672	723	4343	3170	4935	26464	8533	1400	53339	7942	111500	6113	18109	10269	10919	7372	12703	30061	132811	7329	13333	173451	17493	77354	7898	123274	11543	22283	1965	15177	8525	28246	28248	2566	9165	48564	7347	23466	1951	8467	2645	9199	1488	2698	3177	77251	26449	12120
ErbB signaling pathway	0	0	0	0	0	0	0	0	0	0	0	0	0	0	0	0	0	0	0	0	0	0	0	0	0	0	0	0	0	0	0	0	0	0	0	0	0	0	0	0	0	0	0	0	0	0	0	0	0
Ether lipid metabolism	327	11332	114	727	531	817	4432	1422	200	8932	1324	18653	1016	3019	1721	1839	1240	2112	5017	22264	1222	2228	29083	2938	12945	1344	20661	1916	3713	327	2519	1440	4727	4722	438	1538	8126	1241	3912	351	1423	427	1530	224	427	528	12944	4425	2024
Ethylbenzene degradation	3309	109850	1191	7202	5275	8094	43021	13947	2027	86647	12982	180761	9940	29404	16752	17874	12052	20502	48737	215759	11914	21784	281829	28512	125517	12933	200315	18746	36059	3282	24760	13999	45881	45811	4320	15023	78826	12072	37973	3290	13805	4191	14846	2225	4147	5268	125504	42988	19728
Fat digestion and absorption	0	0	0	0	0	0	0	0	0	0	0	0	0	0	0	0	0	0	0	0	0	0	0	0	0	0	0	0	0	0	0	0	0	0	0	0	0	0	0	0	0	0	0	0	0	0	0	0	0
Fatty acid biosynthesis	19669	687467	7218	43997	31830	49934	268726	86382	12906	541796	80262	1131403	61753	183472	104366	110883	74361	128463	304813	1349765	74042	135080	1762962	177519	785051	80485	1252721	116718	225734	19676	153432	86591	286696	286545	25723	92691	493163	74364	237791	19563	86154	25771	92555	13672	25864	31803	784896	268511	122720
Fatty acid elongation in mitochondria	3	113	1	7	5	8	44	14	2	89	13	186	10	30	17	18	12	21	50	222	12	22	290	29	129	13	206	19	37	3	25	14	47	47	4	15	81	12	39	3	14	4	15	2	4	5	129	44	20
Fatty acid metabolism	25556	858064	9483	55835	40900	62910	335951	108655	15505	676645	101045	1412087	77189	229395	130522	139309	93891	160070	380481	1685440	92735	169871	2201482	222287	980355	100982	1564639	146127	281451	25471	193126	109177	358285	357741	33393	117060	615681	94016	296356	25470	107597	32581	115818	17249	32271	40821	980229	335646	153787
Fc epsilon RI signaling pathway	0	0	0	0	0	0	0	0	0	0	0	0	0	0	0	0	0	0	0	0	0	0	0	0	0	0	0	0	0	0	0	0	0	0	0	0	0	0	0	0	0	0	0	0	0	0	0	0	0
Fc gamma R-mediated phagocytosis	14	526	5	33	24	37	205	65	9	414	61	865	47	140	80	84	56	98	233	1032	56	103	1349	136	604	62	958	89	172	14	118	66	219	219	19	70	377	60	181	14	67	19	72	10	19	24	600	205	93
Flagellar assembly	20413	684993	7729	44494	32617	50537	268556	86675	12871	540199	80639	1129281	61609	183258	103913	111033	75068	127737	303805	1345623	73863	135636	1757667	177446	783586	80676	1249228	116816	224650	20152	154258	86884	285844	285625	26345	93392	491517	74954	236694	20265	85628	26895	93147	15019	27164	32693	782595	267880	122888
Flavone and flavonol biosynthesis	148	5469	58	343	244	403	2131	678	98	4308	629	9002	486	1454	824	872	584	1020	2422	10746	583	1067	14036	1405	6244	633	9971	923	1793	149	1215	679	2275	2275	194	726	3922	581	1888	145	678	194	726	97	194	243	6244	2130	968
Flavonoid biosynthesis	717	26026	259	1627	1178	1861	10171	3239	463	20507	3016	42835	2319	6923	3936	4185	2784	4849	11520	51128	2787	5086	66788	6696	29713	3021	47444	4398	8527	754	5781	3261	10840	10832	943	3476	18666	2788	8988	713	3236	944	3476	482	947	1168	29723	10147	4622
Fluorobenzoate degradation	1693	55534	582	3701	2696	4103	21744	7054	992	43810	6575	91416	5000	14874	8448	9028	6107	10340	24628	109107	6001	11028	142518	14407	63492	6575	101297	9479	18200	1685	12543	7105	23211	23234	2255	7625	39850	6123	19170	1750	6969	2127	7515	1131	2097	2677	63457	21737	9976
Focal adhesion	0	0	0	0	0	0	0	0	0	0	0	0	0	0	0	0	0	0	0	0	0	0	0	0	0	0	0	0	0	0	0	0	0	0	0	0	0	0	0	0	0	0	0	0	0	0	0	0	0
Folate biosynthesis	17887	620224	6475	39731	28875	45004	242444	78054	11934	488790	72542	1020760	55861	165623	94329	100176	67286	116027	275051	1217601	66965	121980	1590231	160229	708288	72698	1130000	105372	203758	17906	138574	78265	258797	258603	23354	83794	444962	67269	214594	17774	77952	23469	83701	12579	23597	28897	708106	242346	110841
Fructose and mannose metabolism	25518	919449	9090	58050	41734	65884	358770	114898	17878	724336	106649	1512407	82716	245186	139536	147464	98879	172404	407578	1804646	98818	179725	2357065	237048	1049209	106857	1674723	155797	302081	25572	204285	114822	383067	383130	33583	123186	659508	98560	318140	25728	115423	33709	123097	17513	33820	41960	1049397	358660	163679
Function unknown	60994	2113601	22034	135965	98497	153611	826552	266018	39590	1665839	247174	3477591	190042	564359	321122	341179	229320	395071	937031	4149989	227793	415895	5420281	546115	2413383	247947	3851670	359010	693727	60962	472647	266595	881750	881307	79915	285670	1516276	229333	731016	60832	265305	79077	284467	41654	78898	98627	2413260	826013	377651
G protein-coupled receptors	4	141	1	9	6	10	55	18	2	111	16	232	12	38	21	22	15	26	62	278	15	28	362	36	161	16	258	24	46	4	31	18	59	59	5	19	101	15	49	4	18	5	19	2	5	6	161	55	25
GTP-binding proteins	0	0	0	0	0	0	0	0	0	0	0	0	0	0	0	0	0	0	0	0	0	0	0	0	0	0	0	0	0	0	0	0	0	0	0	0	0	0	0	0	0	0	0	0	0	0	0	0	0
Galactose metabolism	19172	693780	6792	43750	31382	49778	270705	86702	13432	546617	80393	1140955	62453	185011	105359	111197	74460	130107	307539	1361740	74527	135554	1778674	178732	791557	80605	1263696	117568	227997	19150	154092	86587	288962	289045	25194	92797	497592	74237	240103	19235	87051	25175	92671	12913	25188	31503	791869	270599	123482
Gastric acid secretion	2	56	0	4	2	4	22	7	1	44	6	93	5	15	8	9	6	10	25	111	6	11	145	14	64	6	103	10	18	2	12	7	24	24	2	8	40	6	20	2	7	2	8	1	2	2	64	22	10
General function prediction only	135919	4726400	48513	302716	219726	342889	1847892	594429	89735	3725250	552517	7777195	425290	1262036	718408	762951	512347	883827	2095986	9280256	509794	929461	12120999	1220909	5396823	553451	8613145	802841	1552351	136174	1056325	595904	1971787	1970743	177914	638357	3390719	512159	1635106	135488	593211	176893	636019	93319	176855	219926	5396780	1846029	844365
Geraniol degradation	12050	400966	4400	26340	19242	29423	156976	50846	7187	316244	47307	659936	36066	107229	60988	65148	43982	74735	177801	787693	43333	79508	1028897	103949	458228	47360	731277	68292	131433	11947	90402	51091	167461	167273	15792	54835	287706	44068	138440	12014	50301	15299	54194	8117	15117	19197	458134	156865	71953
Germination	386	12540	527	840	581	1107	4902	1566	231	9878	1475	20638	1119	3346	1889	2025	1342	2343	5557	24653	1349	2495	32178	3221	14315	1450	22861	2124	4144	411	2784	1581	5221	5221	448	1671	8997	1338	4331	356	1560	490	1701	260	485	560	14322	4907	2242
Glioma	0	0	0	0	0	0	0	0	0	0	0	0	0	0	0	0	0	0	0	0	0	0	0	0	0	0	0	0	0	0	0	0	0	0	0	0	0	0	0	0	0	0	0	0	0	0	0	0	0
Glutamatergic synapse	3401	122305	1210	7768	5577	8784	47730	15279	2316	96370	14203	201292	10968	32617	18556	19635	13162	22870	54203	240185	13133	23930	313744	31516	139664	14253	222902	20683	40155	3418	27203	15303	50967	51010	4509	16412	87715	13143	42302	3439	15332	4482	16380	2316	4487	5583	139670	47708	21767
Glutathione metabolism	15654	535105	5589	34720	25202	39104	209409	67584	9906	421858	62761	880698	48169	142961	81387	86587	58369	99899	237274	1050834	57736	105548	1372531	138494	611278	63005	975402	91013	175575	15689	120016	67749	223337	223097	20487	72678	383907	58389	184982	15646	67279	20246	72207	10774	20201	25261	611102	209191	95726
Glycan bindng proteins	0	0	0	0	0	0	0	0	0	0	0	0	0	0	0	0	0	0	0	0	0	0	0	0	0	0	0	0	0	0	0	0	0	0	0	0	0	0	0	0	0	0	0	0	0	0	0	0	0
Glycan biosynthesis and metabolism	2077	70151	726	4573	3327	5151	27517	8886	1324	55297	8247	115496	6298	18753	10633	11351	7673	13091	31123	137730	7570	13872	179868	18161	80153	8270	127839	11955	23000	2075	15791	8887	29297	29253	2704	9550	50340	7678	24276	2064	8785	2706	9502	1480	2712	3341	80084	27446	12569
Glycerolipid metabolism	13800	486704	5018	30985	22414	35126	190097	61088	9131	383537	56694	800884	43810	129876	74084	78309	52635	91073	215733	955631	52332	95483	1248211	125596	555708	56721	886927	82553	159817	13794	108516	61078	202938	202853	18099	65552	349127	52491	168294	13982	61342	18047	65369	9443	18048	22506	555719	190021	86785
Glycerophospholipid metabolism	19386	672948	6888	43066	31303	48794	263134	84708	12768	530340	78679	1107516	60596	179660	102389	108595	73040	125886	298404	1321192	72594	132348	1725607	173847	768500	78731	1226234	114337	221004	19320	150387	84800	280752	280505	25308	90934	482784	72929	232792	19431	84747	25361	90725	13522	25431	31396	768314	262941	120204
Glycine, serine and threonine metabolism	36540	1272764	13050	81459	59127	92233	497630	160065	24096	1003149	148747	2094305	114542	339859	193536	205415	137894	237924	564343	2499101	137210	250233	3264120	328723	1453387	148904	2319423	216097	417963	36452	284375	160408	530997	530636	47909	171882	913037	137850	440306	36668	159929	47564	171214	25036	47533	59180	1453325	497115	227336
Glycolysis / Gluconeogenesis	42690	1500404	15519	95628	69247	108442	586278	188484	28333	1182411	174918	2468660	135059	400401	228387	241674	162413	280731	665183	2945841	161556	294549	3847673	387372	1713009	175179	2734041	254595	492822	42753	334828	188579	625718	625232	55947	202253	1076295	162099	518976	42861	188789	55747	201556	29205	55734	69528	1713120	585877	267673
Glycosaminoglycan biosynthesis - chondroitin sulfate	0	0	0	0	0	0	0	0	0	0	0	0	0	0	0	0	0	0	0	0	0	0	0	0	0	0	0	0	0	0	0	0	0	0	0	0	0	0	0	0	0	0	0	0	0	0	0	0	0
Glycosaminoglycan degradation	1332	46739	463	2949	2158	3383	18271	5870	975	36855	5458	76849	4228	12486	7106	7571	5033	8772	20772	91744	5073	9165	119824	12060	53314	5494	85130	7941	15397	1329	10389	5909	19494	19503	1723	6277	33533	5042	16239	1298	5872	1730	6274	900	1736	2143	53363	18245	8367
Glycosphingolipid biosynthesis - ganglio series	968	33889	329	2139	1567	2440	13247	4263	711	26722	3960	55703	3074	9056	5161	5493	3651	6367	15063	66500	3684	6645	86852	8747	38645	3985	61705	5763	11163	963	7531	4286	14137	14139	1252	4554	24314	3658	11778	948	4274	1257	4552	655	1260	1559	38684	13229	6073
Glycosphingolipid biosynthesis - globo series	2324	83808	814	5261	3805	6009	32711	10467	1664	66045	9729	137809	7539	22354	12696	13487	8986	15721	37186	164512	9033	16381	214870	21584	95595	9760	152650	14206	27560	2318	18595	10500	34919	34920	3040	11207	60117	8978	29050	2296	10481	3051	11196	1561	3052	3792	95670	32679	14939
Glycosphingolipid biosynthesis - lacto and neolacto series	35	678	10	46	48	54	278	95	12	538	92	1116	64	185	110	136	82	127	302	1334	86	146	1741	185	776	94	1238	119	224	36	157	111	289	284	40	104	489	90	234	25	88	40	105	27	42	42	781	272	134
Glycosylphosphatidylinositol(GPI)-anchor biosynthesis	0	0	0	0	0	0	0	0	0	0	0	0	0	0	0	0	0	0	0	0	0	0	0	0	0	0	0	0	0	0	0	0	0	0	0	0	0	0	0	0	0	0	0	0	0	0	0	0	0
Glycosyltransferases	13728	478662	4764	30592	22190	34626	187093	60186	9244	377254	55933	787525	43120	127836	72752	77190	51829	89545	212303	939671	51626	94056	1227275	123608	546464	56028	872098	81354	157206	13825	106936	60295	199669	199598	17941	64557	343404	51799	165692	13736	60112	17885	64405	9463	17923	22237	546459	187000	85524
Glyoxylate and dicarboxylate metabolism	28457	962252	10223	62202	45620	70343	376701	121741	17791	758702	113110	1583893	86662	257205	146464	156052	105227	179739	426709	1889902	103987	190179	2468495	249175	1099408	113076	1754363	163798	315801	28324	216275	122066	401725	401127	37091	131075	690431	105234	332544	28513	120952	36641	129954	19545	36480	45740	1099169	376281	172358
GnRH signaling pathway	14	526	5	33	24	37	205	65	9	414	61	865	47	140	80	84	56	98	233	1032	56	103	1349	136	604	62	958	89	172	14	118	66	219	219	19	70	377	60	181	14	67	19	72	10	19	24	600	205	93
Hedgehog signaling pathway	0	0	0	0	0	0	0	0	0	0	0	0	0	0	0	0	0	0	0	0	0	0	0	0	0	0	0	0	0	0	0	0	0	0	0	0	0	0	0	0	0	0	0	0	0	0	0	0	0
Hematopoietic cell lineage	1	38	0	2	2	3	15	5	1	30	4	62	3	10	6	6	5	7	17	74	4	7	97	10	43	4	69	6	12	1	8	6	16	16	1	5	27	4	13	1	5	1	5	1	1	2	43	15	7
Hepatitis C	0	0	0	0	0	0	0	0	0	0	0	0	0	0	0	0	0	0	0	0	0	0	0	0	0	0	0	0	0	0	0	0	0	0	0	0	0	0	0	0	0	0	0	0	0	0	0	0	0
Histidine metabolism	21502	745715	7856	47894	34739	54065	291623	93813	14061	587806	87257	1227098	67151	199143	113479	120481	80861	139381	330649	1464426	80474	146717	1912802	192624	851627	87389	1359187	126582	244866	21498	166769	94112	311195	310918	28169	100807	534970	80876	257977	21543	93799	27861	100321	14610	27778	34759	851660	291329	133250
Homologous recombination	30841	1080379	10901	68904	49958	78114	422205	135801	21066	851399	126143	1777547	97364	288493	164285	174071	116970	202342	479289	2120751	116587	212193	2769792	278895	1233411	126206	1968222	183528	355010	30808	241237	135875	450710	450429	40334	145657	775068	116802	374071	30825	135809	40412	145372	21403	40516	50126	1233289	422039	192908
Huntington's disease	4022	133144	1441	8689	6403	9811	52194	16918	2424	104993	15720	219316	11981	35613	20266	21685	14597	24822	59041	261504	14417	26398	341549	34520	152231	15759	242760	22714	43653	3998	30007	17010	55624	55507	5201	18211	95542	14653	46000	3953	16742	5212	18122	2884	5241	6391	152097	52110	23893
Hypertrophic cardiomyopathy (HCM)	39	1444	17	102	65	110	563	180	26	1138	167	2377	128	385	217	231	154	268	639	2837	154	283	3707	372	1648	179	2632	244	473	40	321	180	601	601	52	193	1035	155	498	39	181	52	193	27	51	65	1649	563	256
Indole alkaloid biosynthesis	46	1752	16	110	78	124	682	217	31	1380	202	2883	156	466	264	280	186	326	775	3441	186	341	4495	451	2000	202	3193	296	573	46	388	218	729	728	62	233	1256	186	604	47	217	62	232	31	62	78	2000	682	310
Influenza A	530	17823	177	1156	845	1303	6969	2250	317	14054	2098	29337	1599	4768	2704	2892	1931	3315	7899	35016	1922	3523	45738	4609	20368	2094	32506	3036	5840	523	4011	2274	7438	7429	685	2426	12786	1942	6151	515	2230	667	2401	354	663	835	20359	6971	3187
Inorganic ion transport and metabolism	12553	427510	4403	27630	20123	31132	167360	53983	7847	337050	50154	703513	38406	114209	64974	69250	46523	79795	189546	839603	46128	84376	1096658	110592	488280	50302	779330	72687	140230	12477	95907	54172	178448	178251	16346	57997	306710	46592	147817	12485	53657	16111	57618	8517	16022	20172	488272	167110	76528
Inositol phosphate metabolism	6951	243553	2632	15604	11265	17651	95152	30598	4437	191918	28397	400728	21885	64944	37101	39216	26357	45450	107904	478287	26173	47824	624692	62837	278093	28500	443877	41270	79858	6937	54361	30618	101588	101453	9115	32859	174695	26314	84141	7139	30770	9018	32708	4697	8993	11303	278096	95092	43415
Insulin signaling pathway	2646	92277	911	5863	4280	6651	36104	11589	1774	72730	10779	151837	8306	24640	14011	14905	10010	17277	40911	181179	9956	18137	236638	23841	105360	10770	168151	15680	30296	2701	20619	11628	38487	38453	3455	12455	66207	10006	31929	2630	11560	3457	12415	1824	3461	4287	105371	36039	16489
Ion channels	1101	39062	385	2463	1789	2791	15247	4906	747	30782	4542	64200	3529	10421	5949	6289	4194	7320	17320	76639	4195	7645	100098	10085	44544	4553	71121	6631	12820	1103	8667	4908	16274	16291	1444	5234	28019	4199	13530	1106	4927	1432	5236	739	1433	1787	44577	15247	6977
Isoflavonoid biosynthesis	16	604	7	48	27	47	236	75	11	476	69	994	53	160	91	96	64	112	267	1186	64	118	1551	155	689	81	1101	102	198	16	134	75	251	251	21	80	433	64	208	16	75	21	80	11	21	27	689	235	107
Isoquinoline alkaloid biosynthesis	2569	91277	888	5805	4192	6564	35662	11417	1739	71941	10633	150249	8179	24359	13816	14708	9840	17059	40479	179257	9822	17895	234154	23547	104239	10661	166361	15451	29961	2569	20336	11472	38045	38080	3394	12270	65464	9842	31591	2546	11379	3385	12251	1769	3393	4187	104248	35616	16279
Leishmaniasis	2	75	1	5	3	5	45	9	1	59	9	124	7	20	11	12	8	14	33	148	8	15	193	19	86	9	137	13	25	2	17	9	31	31	3	10	54	8	26	2	9	3	10	1	3	3	86	29	13
Leukocyte transendothelial migration	0	0	0	0	0	0	0	0	0	0	0	0	0	0	0	0	0	0	0	0	0	0	0	0	0	0	0	0	0	0	0	0	0	0	0	0	0	0	0	0	0	0	0	0	0	0	0	0	0
Limonene and pinene degradation	12066	407793	4436	26651	19356	29885	159524	51521	7354	321579	47968	671196	36697	108990	62018	66108	44559	76023	180777	801062	44013	80639	1046370	105622	465978	48005	743632	69371	133761	12000	91628	51783	170222	170045	15839	55533	292568	44595	140827	12090	51120	15435	55028	8160	15311	19308	465871	159437	73044
Linoleic acid metabolism	1889	66191	681	4277	3068	4813	25857	8281	1228	52172	7728	108917	5939	17659	10026	10681	7167	12378	29344	130000	7135	13005	169814	17107	75584	7750	120654	11212	21736	1884	14755	8348	27599	27621	2511	8927	47477	7160	22871	1875	8267	2458	8884	1272	2444	3051	75598	25837	11809
Lipid biosynthesis proteins	28192	976442	10307	62667	45494	70973	381849	122916	18284	769642	114214	1606813	87758	260723	148328	157661	105950	182431	432997	1917382	105263	192190	2504354	252292	1115087	114374	1779626	165864	320495	28183	218436	123215	407386	407052	36842	132019	700505	105917	337724	28111	122542	36587	131424	19300	36519	45537	1114978	381478	174471
Lipid metabolism	4066	142569	1462	9143	6595	10318	55709	17909	2724	112343	16629	234579	12821	38062	21626	22938	15492	26700	63236	279862	15354	27986	365542	36844	162772	16710	259752	24211	46830	4082	31809	17900	59447	59483	5370	19238	102277	15431	49345	4097	17880	5319	19169	2798	5316	6625	162741	55672	25443
Lipoic acid metabolism	2606	89946	935	5768	4199	6533	35185	11334	1623	70884	10524	147945	8083	23998	13707	14531	9758	16777	39855	176622	9692	17712	230668	23242	102680	10542	163924	15285	29517	2637	20147	11358	37549	37469	3406	12163	64528	9768	31078	2597	11324	3354	12096	1753	3335	4205	102703	35159	16063
Lipopolysaccharide biosynthesis	12281	421959	4182	27164	19790	30690	165011	53169	8420	332607	49521	695105	37922	112781	63936	68223	45922	78890	187253	828356	45627	83134	1081777	109062	482226	49585	768745	71775	138518	12226	94527	53316	176153	176020	16008	57118	302747	45908	146255	12152	52729	16398	57297	9113	16670	19790	481750	164932	75548
Lipopolysaccharide biosynthesis proteins	16754	569127	5760	36782	26908	41521	222658	71871	11207	448656	66930	937378	51202	152200	86324	92163	62084	106375	252571	1117339	61586	112339	1459200	147228	650398	66947	1037026	96921	186831	16639	127744	72071	237649	237523	21854	77265	408374	62103	197142	16539	71213	22124	77276	12241	22380	26888	649855	222545	102005
Long-term depression	0	0	0	0	0	0	0	0	0	0	0	0	0	0	0	0	0	0	0	0	0	0	0	0	0	0	0	0	0	0	0	0	0	0	0	0	0	0	0	0	0	0	0	0	0	0	0	0	0
Long-term potentiation	0	0	0	0	0	0	0	0	0	0	0	0	0	0	0	0	0	0	0	0	0	0	0	0	0	0	0	0	0	0	0	0	0	0	0	0	0	0	0	0	0	0	0	0	0	0	0	0	0
Lysine biosynthesis	24316	852888	8716	54365	39380	61649	333393	107106	16375	672136	99478	1403443	76760	227673	129627	137481	92219	159675	378165	1674439	91948	167456	2187012	220108	973807	99686	1554009	144759	280180	24292	190281	107303	355729	355468	31793	114918	611846	92127	295152	24334	107180	31858	114729	16818	31936	39452	973739	332997	152230
Lysine degradation	16882	568496	6186	36944	27048	41594	222500	71909	10263	448280	66908	935781	51126	151946	86472	92282	62146	106024	252025	1116688	61404	112467	1458584	147228	649618	66951	1036603	96750	186446	16783	127809	72297	237367	237042	22077	77479	407882	62246	196329	16822	71290	21660	76820	11545	21543	26975	649459	222344	101865
Lysosome	2664	94404	905	5937	4334	6776	36869	11845	1826	74405	10992	155237	8516	25172	14389	15236	10160	17681	41875	185331	10191	18484	242044	24340	107694	11053	171961	16011	31008	2652	20987	11881	39373	39339	3460	12664	67719	10153	32704	2648	11934	3470	12657	1793	3477	4330	107779	36840	16850
MAPK signaling pathway	0	0	0	0	0	0	0	0	0	0	0	0	0	0	0	0	0	0	0	0	0	0	0	0	0	0	0	0	0	0	0	0	0	0	0	0	0	0	0	0	0	0	0	0	0	0	0	0	0
MAPK signaling pathway - yeast	1463	50043	544	3222	2355	3654	19579	6320	944	39441	5875	82279	4510	13369	7588	8101	5474	9373	22189	98237	5420	9868	128286	12966	57113	5884	91173	8532	16430	1463	11221	6327	20892	20849	1906	6797	35906	5474	17304	1433	6265	1878	6732	984	1860	2367	57116	19565	8953
Measles	0	0	0	0	0	0	0	0	0	0	0	0	0	0	0	0	0	0	0	0	0	0	0	0	0	0	0	0	0	0	0	0	0	0	0	0	0	0	0	0	0	0	0	0	0	0	0	0	0
Meiosis - yeast	1103	40334	377	2577	1807	2888	15724	5014	726	31774	4664	66383	3594	10742	6092	6457	4303	7506	17855	79231	4308	7881	103503	10373	46071	4708	73527	6817	13223	1148	8977	5033	16794	16781	1450	5377	28926	4303	13931	1107	5015	1445	5371	737	1445	1813	46053	15719	7163
Melanogenesis	26	895	8	58	42	64	364	112	16	705	105	1473	79	240	136	143	97	166	396	1758	95	176	2296	231	1022	105	1631	152	293	25	199	112	374	380	37	121	641	97	309	27	112	33	120	17	32	42	1022	349	160
Membrane and intracellular structural molecules	24766	842402	8732	54693	39729	61549	329898	106399	16303	664123	98956	1386370	75798	225224	127825	136467	91765	157434	373827	1653944	91169	166265	2160123	217953	962158	99400	1535097	143424	276606	24684	188977	106777	351678	351456	32284	114333	604433	91920	291654	24450	105498	32097	113824	17252	32098	39746	961846	329422	150922
Metabolism of cofactors and vitamins	6734	231694	2456	14948	10857	16852	90599	29205	4292	182637	27139	381278	20822	61883	35182	37437	25209	43266	102725	454981	24971	45669	594263	59914	264623	27210	422323	39396	76037	6735	51941	29267	96663	96599	8827	31405	166223	25222	80095	6706	29016	8715	31203	4608	8677	10879	264587	90583	41429
Metabolism of xenobiotics by cytochrome P450	5555	188007	2079	12379	8934	13860	73595	23807	3353	148254	22096	309399	16919	50252	28604	30454	20576	35044	83349	369287	20270	37169	482382	48724	214827	22236	342816	32004	61671	5606	42271	23868	78487	78375	7308	25635	134887	20602	64941	5600	23624	7089	25351	3732	7017	8936	214738	73552	33652
Methane metabolism	37730	1327379	13441	84500	61230	95866	518871	166593	25157	1045996	154760	2184302	119288	354164	201641	213772	143797	248359	588525	2606243	142939	260543	3403990	342666	1515625	154920	2418777	225190	435926	37770	296246	166771	553609	553224	49482	178943	952209	143449	459149	37974	166632	49415	178379	25982	49476	61496	1515464	518269	236742
Mineral absorption	842	27851	315	1818	1337	2054	10922	3543	534	21970	3288	45820	2515	7460	4240	4525	3064	5204	12369	54689	3018	5531	71429	7224	31811	3271	50774	4763	9153	870	6309	3543	11637	11615	1088	3809	19992	3070	9644	823	3491	1065	3766	569	1050	1345	31811	10943	5007
Mismatch repair	27190	951315	9627	60691	44036	68861	371805	119579	18542	749703	111111	1565398	85677	254066	144550	153326	103020	178147	422036	1867479	102652	186909	2439028	245609	1086171	111118	1733200	161633	312601	27167	212507	119677	396851	396609	35551	128317	682492	102864	329358	27108	119389	35678	128051	18951	35799	44140	1086008	371594	169875
N-Glycan biosynthesis	1393	49122	487	3110	2265	3537	19221	6159	932	38716	5736	80819	4416	13110	7466	7933	5293	9169	21779	96475	5298	9640	126009	12667	56073	5732	89531	8331	16124	1425	10968	6193	20495	20469	1821	6611	35237	5302	16999	1379	6159	1811	6586	938	1811	2258	56104	19173	8764
NOD-like receptor signaling pathway	1201	41684	409	2663	1943	3021	16306	5240	873	32855	4884	68588	3758	11150	6318	6745	4513	7814	18514	81806	4517	8198	106839	10766	47587	4884	75917	7092	13712	1206	9312	5267	17385	17394	1567	5627	29910	4521	14458	1176	5203	1584	5627	853	1597	1935	47585	16283	7466
Naphthalene degradation	10250	339585	3769	22271	16339	25066	132993	43182	6233	267831	40126	558746	30692	90885	51783	55226	37291	63417	150673	666885	36821	67382	871051	88112	387985	39995	619144	57995	111494	10194	76612	43290	141873	141590	13376	46483	243703	37345	117366	10210	42715	13005	45929	6937	12864	16330	387896	132916	60981
Neuroactive ligand-receptor interaction	0	0	0	0	0	0	0	0	0	0	0	0	0	0	0	0	0	0	0	0	0	0	0	0	0	0	0	0	0	0	0	0	0	0	0	0	0	0	0	0	0	0	0	0	0	0	0	0	0
Neurotrophin signaling pathway	0	0	0	0	0	0	0	0	0	0	0	0	0	0	0	0	0	0	0	0	0	0	0	0	0	0	0	0	0	0	0	0	0	0	0	0	0	0	0	0	0	0	0	0	0	0	0	0	0
Nicotinate and nicotinamide metabolism	16287	571548	5790	36557	26425	41350	223380	71802	11051	450419	66723	940421	51435	152579	86886	92080	61864	106904	253515	1122135	61646	112243	1465566	147537	652588	66829	1041400	96987	187725	16309	127595	71884	238507	238296	21366	77070	410001	61792	197843	16380	71865	21314	76863	11222	21335	26496	652526	223149	102012
Nitrogen metabolism	29211	1002598	10571	64482	46957	72898	392309	126408	18998	790306	117471	1649862	90268	267896	152440	162093	109168	187458	444686	1968643	108229	197620	2571257	259287	1145025	117527	1827238	170527	329250	29128	224773	126675	418374	418043	38042	135852	719333	109060	346788	29077	125883	37796	135096	20073	37698	47190	1144850	391855	179381
Nitrotoluene degradation	2450	86919	903	5509	3988	6264	33953	10875	1633	68499	10103	143287	7772	23172	13144	13989	9462	16243	38505	170728	9309	17044	223015	22456	99379	10126	158454	14710	28520	2438	19370	10896	36221	36197	3199	11720	62342	9396	30036	2452	10840	3308	11741	1811	3364	4020	99263	33899	15489
Non-homologous end-joining	2209	76594	771	4966	3587	5602	29929	9656	1361	60377	8966	126060	6855	20448	11609	12367	8329	14262	33941	150468	8226	15101	196541	19799	87491	8981	139669	13006	25096	2199	17191	9662	31954	31913	2907	10393	54942	8325	26443	2222	9553	2846	10275	1478	2822	3588	87492	29934	13675
Notch signaling pathway	0	0	0	0	0	0	0	0	0	0	0	0	0	0	0	0	0	0	0	0	0	0	0	0	0	0	0	0	0	0	0	0	0	0	0	0	0	0	0	0	0	0	0	0	0	0	0	0	0
Novobiocin biosynthesis	5234	183444	1842	11701	8482	13263	71718	23038	3471	144585	21408	301897	16500	48969	27876	29595	19836	34303	81341	360204	19757	36034	470494	47344	209479	21445	334303	31117	60228	5234	40945	23103	76500	76467	6850	24729	131596	19830	63474	5225	23027	6841	24665	3598	6849	8492	209477	71652	32750
Nucleotide excision repair	13996	493247	4944	31420	22736	35677	192697	61922	9584	388697	57519	811772	44393	131670	74978	79407	53363	92350	218784	968386	53164	96804	1264800	127283	563229	57551	898734	83692	162061	13983	110068	61946	205744	205619	18334	66457	353834	53236	170739	14052	61968	18434	66337	9757	18512	22810	563148	192578	87991
Nucleotide metabolism	1648	56484	588	3626	2642	4164	22091	7147	1059	44508	6615	92823	5107	15092	8604	9114	6141	10594	25043	110831	6096	11135	144721	14607	64440	6584	102861	9642	18535	1633	12670	7120	23580	23511	2144	7655	40532	6129	19533	1632	7110	2102	7580	1096	2080	2661	64446	22095	10109
Olfactory transduction	0	0	0	0	0	0	0	0	0	0	0	0	0	0	0	0	0	0	0	0	0	0	0	0	0	0	0	0	0	0	0	0	0	0	0	0	0	0	0	0	0	0	0	0	0	0	0	0	0
One carbon pool by folate	19889	700106	7051	44590	32258	50542	273553	87903	13729	551721	81666	1151628	63094	186947	106460	112741	75691	131135	310587	1374330	75553	137379	1794973	180673	799122	81770	1275444	118824	230100	19874	156139	87995	292039	291927	26047	94266	502228	75567	242475	19936	88030	25957	94012	13586	25951	32373	799196	273343	124963
Oocyte meiosis	0	0	0	0	0	0	0	0	0	0	0	0	0	0	0	0	0	0	0	0	0	0	0	0	0	0	0	0	0	0	0	0	0	0	0	0	0	0	0	0	0	0	0	0	0	0	0	0	0
Other glycan degradation	5580	198390	1918	12459	9087	14240	77466	24867	3896	156354	23088	326215	17890	52914	30194	31999	21343	37179	88022	389450	21430	38830	508629	51145	226297	23173	361362	33657	65198	5568	44114	24950	82729	82680	7254	26592	142307	21325	68753	5529	25010	7276	26581	3759	7291	9074	226490	77410	35409
Other ion-coupled transporters	43862	1507665	15774	97200	70587	109821	589626	189969	28735	1188370	176643	2480735	135933	402792	229624	243804	163770	282119	668712	2960146	162957	296968	3866238	389666	1721629	176972	2747441	256329	495606	43765	337385	190550	629236	628880	57416	204008	1081699	163745	521667	43730	189724	56865	203295	30154	56795	70566	1721592	589239	269673
Other transporters	9259	314835	3270	20301	14853	22964	123266	39750	5931	248176	36984	518039	28358	84142	47917	51045	34222	58878	139629	618178	34089	62123	807391	81391	359527	37022	573771	53588	103415	9261	70573	39939	131437	131330	12057	42709	225907	34298	108908	9165	39608	11934	42511	6357	11908	14822	359519	123102	56365
Other types of O-glycan biosynthesis	0	0	0	0	0	0	0	0	0	0	0	0	0	0	0	0	0	0	0	0	0	0	0	0	0	0	0	0	0	0	0	0	0	0	0	0	0	0	0	0	0	0	0	0	0	0	0	0	0
Others	38361	1344404	13882	85905	62114	97387	525316	168750	25071	1059564	156831	2212118	120807	358741	204222	216689	145433	251304	596014	2639843	144713	264056	3448092	347156	1534997	157234	2450107	228204	441386	38570	300141	169120	560518	560516	50217	181134	964391	145271	464839	38276	168596	49906	180585	26142	49860	62224	1535136	524988	239931
Oxidative phosphorylation	49644	1715146	17989	110049	80005	124678	671053	216064	32682	1352029	200693	2823848	154469	458113	261220	277083	186355	320605	760701	3368070	185076	337559	4399288	443139	1959471	201142	3126143	291301	563276	49637	383652	216532	715753	715148	64636	232046	1230470	186177	593456	49761	216318	64975	231595	34867	65276	80266	1958790	670005	306530
PPAR signaling pathway	7377	249525	2736	16135	11832	18226	97684	31574	4624	196755	29345	410548	22481	66716	37979	40447	27292	46595	110682	490055	26965	49340	640082	64609	285009	29273	454920	42490	81875	7369	56127	31673	104182	104018	9633	33989	179047	27284	86265	7368	31339	9424	33629	4961	9330	11847	285011	97599	44702
Pancreatic cancer	0	0	0	0	0	0	0	0	0	0	0	0	0	0	0	0	0	0	0	0	0	0	0	0	0	0	0	0	0	0	0	0	0	0	0	0	0	0	0	0	0	0	0	0	0	0	0	0	0
Pancreatic secretion	2	56	0	4	2	4	22	7	1	44	6	93	5	15	8	9	6	10	25	111	6	11	145	14	64	6	103	10	18	2	12	7	24	24	2	8	40	6	20	2	7	2	8	1	2	2	64	22	10
Pantothenate and CoA biosynthesis	22231	779138	7949	49713	36003	56385	304509	97864	14822	613997	90911	1282134	70082	207976	118407	125577	84310	145763	345446	1529704	83948	153035	1997958	201125	889659	91029	1419697	132261	255911	22265	173952	98020	324970	324681	29091	105034	558931	84224	269555	22282	97814	29117	104806	15374	29177	36067	889550	304248	139050
Parkinson's disease	2166	70628	745	4641	3436	5237	27714	9013	1287	55715	8370	116431	6356	18922	10740	11514	7784	13157	31336	138747	7647	14053	181232	18339	80831	8362	128830	12077	23149	2132	16001	9042	29517	29451	2795	9716	50686	7816	24402	2135	8873	2807	9648	1583	2826	3440	80704	27657	12694
Pathogenic Escherichia coli infection	0	0	0	0	0	0	0	0	0	0	0	0	0	0	0	0	0	0	0	0	0	0	0	0	0	0	0	0	0	0	0	0	0	0	0	0	0	0	0	0	0	0	0	0	0	0	0	0	0
Pathways in cancer	2556	87981	890	5659	4115	6401	34434	11069	1661	69349	10310	144870	7907	23507	13362	14229	9532	16424	39006	172783	9492	17330	225670	22723	100529	10317	160362	14957	28877	2557	19704	11132	36714	36681	3330	11905	63120	9551	30424	2531	11030	3342	11887	1802	3363	4101	100482	34387	15729
Penicillin and cephalosporin biosynthesis	2311	77894	808	5070	3697	5703	30497	9848	1447	61433	9162	128183	7016	20820	11861	12671	8480	14545	34541	153001	8433	15402	199856	20165	88966	9225	142025	13254	25554	2311	17484	9912	32515	32471	3001	10584	55883	8514	26925	2257	9781	2954	10509	1563	2934	3684	88999	30459	13977
Pentose and glucuronate interconversions	17133	607852	6282	38654	27875	43922	237351	76097	11257	479002	70697	1000230	54560	162061	92338	97842	65508	113600	269290	1193635	65370	119125	1559124	156769	693965	70951	1107743	102950	199502	17122	135388	76306	253329	253220	22470	81711	435966	65444	210068	17198	76269	22413	81515	11640	22432	27886	694124	237264	108276
Pentose phosphate pathway	29221	1032852	10391	65691	47547	74617	403463	129572	19546	813891	120290	1699657	92902	275535	157077	166269	111652	193260	457830	2027898	111193	202543	2648671	266530	1179251	120581	1882014	175129	339159	29306	230214	129693	430698	430447	38374	139064	740868	111432	357203	29390	129893	38391	138774	20168	38509	47673	1179255	403243	184121
Peptidases	60770	2139874	21735	136375	98652	154658	836173	268510	41271	1686295	249548	3520627	192426	571121	324948	344744	231311	400524	949037	4201085	230748	419958	5486966	552198	2442773	250161	3898811	363204	702992	61098	477336	269026	892455	892033	79578	288135	1535075	231042	740628	60688	268417	79529	287458	41761	79623	98825	2442908	835483	381784
Peptidoglycan biosynthesis	27491	964722	9729	61499	44544	69745	377046	121237	18740	760241	112580	1586997	86892	257565	146640	155401	104354	180675	427937	1893646	104092	189430	2473205	249039	1101187	112696	1757456	163881	317050	27481	215289	121299	402377	402153	35957	129963	692079	104233	333962	27452	121172	35950	129687	18945	35997	44674	1101196	376765	172229
Peroxisome	10445	353166	3802	22797	16737	25788	138303	44669	6549	278442	41521	581203	31806	94371	53799	57314	38552	65937	156615	693568	38199	69783	905868	91403	403413	41525	643785	60098	115906	10423	79303	44859	147471	147257	13614	48046	253405	38593	122097	10379	44451	13444	47717	7170	13398	16731	403382	138106	63261
Pertussis	1159	39520	406	2589	1869	2876	15455	4968	714	31140	4638	65010	3536	10554	5983	6385	4300	7365	17506	77606	4259	7787	101350	10221	45123	4687	72018	6709	12949	1155	8849	5003	16503	16541	1559	5363	28350	4310	13644	1172	4946	1485	5327	777	1473	1858	45119	15453	7066
Phagosome	0	0	0	0	0	0	0	0	0	0	0	0	0	0	0	0	0	0	0	0	0	0	0	0	0	0	0	0	0	0	0	0	0	0	0	0	0	0	0	0	0	0	0	0	0	0	0	0	0
Phenylalanine metabolism	12909	443702	4593	28571	20808	32276	173544	55910	8134	349809	51974	730392	39872	118522	67437	71808	48340	82800	196700	871561	47813	87456	1138469	114796	506930	52059	809006	75328	145541	12876	99446	56149	185108	184975	16900	60198	318294	48315	153338	12965	55614	16686	59750	8802	16623	20839	506882	173360	79330
Phenylalanine, tyrosine and tryptophan biosynthesis	28804	1010683	10270	64485	46692	73112	395049	126977	19363	796494	117894	1663282	91008	269816	153631	162850	109376	189145	448127	1984123	108846	198458	2591521	260872	1154094	118104	1841395	171620	331932	28820	225551	127107	421465	421232	37714	136215	725050	109233	349751	28819	127004	37856	136053	20072	38004	46799	1153858	394727	180427
Phenylpropanoid biosynthesis	4244	152287	1524	9620	6926	10916	59437	18990	2750	119986	17669	250577	13597	40549	23052	24505	16338	28411	67431	299092	16360	29792	390694	39227	173817	17788	277555	25749	49927	4281	33871	19113	63424	63415	5557	20387	109208	16339	52595	4187	18992	5554	20365	2848	5558	6903	173913	59394	27087
Phosphatidylinositol signaling system	3904	137288	1400	8770	6326	9934	53658	17242	2575	108183	16002	225907	12324	36627	20833	22106	14841	25680	60858	269524	14775	26955	352030	35435	156752	16052	250148	23305	45071	3922	30643	17252	57246	57197	5107	18486	98486	14826	47486	3880	17205	5118	18457	2703	5131	6344	156725	53617	24488
Phosphonate and phosphinate metabolism	2118	73385	778	4722	3423	5357	28672	9234	1357	57836	8580	120772	6599	19594	11147	11852	7960	13713	32520	144096	7900	14435	188204	18964	83816	8598	133743	12449	24071	2100	16384	9254	30610	30588	2781	9920	52644	7958	25368	2136	9216	2759	9889	1463	2763	3418	83794	28671	13108
Phosphotransferase system (PTS)	13122	473838	4769	29743	21375	33817	184695	59362	9304	373238	54810	778356	42902	126383	72187	75748	50782	89373	209969	929270	50933	92485	1213694	122150	540076	54826	862461	80438	155734	12929	105055	58924	197239	197255	17203	63331	339871	50580	163923	13170	59850	17070	63185	8706	17017	21624	540419	184908	84369
Photosynthesis	13441	478205	4684	30297	21915	34443	186883	59927	9234	376842	55624	787097	43007	127577	72609	76892	51564	89445	212057	938860	51453	93701	1226346	123294	546072	55731	871362	81188	157081	14152	106672	59990	199315	199313	17612	64240	343094	51584	165488	13420	59985	17755	64270	9412	17918	21953	545950	186669	85239
Photosynthesis - antenna proteins	475	17856	155	1104	796	1267	6955	2215	319	14064	2051	29388	1590	4744	2688	2848	1896	3317	7903	35076	1900	3473	45823	4584	20381	2064	32551	3047	5843	683	3998	2215	7433	7429	629	2371	12827	1923	6163	475	2215	629	2375	323	642	792	20381	6955	3163
Photosynthesis proteins	14510	516126	5065	32700	23660	37182	201716	64672	9913	406726	60035	849497	46398	137677	78345	82988	55651	96500	228853	1013342	55516	101139	1323637	133072	589376	60152	940489	87653	169511	15433	115182	64743	215116	215101	19016	69340	370319	55701	178575	14477	64712	19137	69346	10134	19305	23693	589241	201478	91989
Phototransduction	0	0	0	0	0	0	0	0	0	0	0	0	0	0	0	0	0	0	0	0	0	0	0	0	0	0	0	0	0	0	0	0	0	0	0	0	0	0	0	0	0	0	0	0	0	0	0	0	0
Phototransduction - fly	0	0	0	0	0	0	0	0	0	0	0	0	0	0	0	0	0	0	0	0	0	0	0	0	0	0	0	0	0	0	0	0	0	0	0	0	0	0	0	0	0	0	0	0	0	0	0	0	0
Plant-pathogen interaction	5387	185967	1932	11961	8693	13545	72739	23426	3564	146583	21774	306119	16749	49697	28250	30037	20209	34778	82480	365127	20062	36623	476892	48067	212423	21814	338901	31631	61058	5357	41630	23469	77586	77525	7031	25174	133425	20191	64344	5361	23322	7050	25092	3782	7073	8706	212344	72667	33261
Polycyclic aromatic hydrocarbon degradation	6493	220138	2296	14248	10438	16096	86166	27870	4138	173571	25884	362380	19876	58849	33549	35677	24063	41160	97657	432272	23822	43495	564617	57028	251532	25810	401295	37500	72283	6475	49476	27903	91902	91762	8495	29980	157953	24049	76112	6493	27678	8420	29762	4532	8418	10450	251454	86072	39433
Polyketide sugar unit biosynthesis	6106	215652	2112	13712	9911	15570	84268	27058	4195	169957	25143	354656	19413	57580	32742	34729	23276	40365	95636	423362	23246	42297	552959	55647	246090	25190	392899	36604	70841	6146	48103	27096	89955	89912	7988	29014	154702	23251	74681	6120	27083	7915	28883	4084	7884	9952	246183	84157	38481
Pores ion channels	18077	610000	6321	39650	28921	44547	239112	77123	11615	480912	71785	1003796	54893	163054	92686	99095	66498	113956	270622	1197707	66106	120438	1564226	157897	696611	72293	1111595	103827	200230	18127	136784	77609	254847	254592	23557	82868	437693	66712	211221	17731	76619	23323	82566	12548	23332	28842	696548	238548	109341
Porphyrin and chlorophyll metabolism	32469	1129160	11869	72038	52430	81783	441325	142019	21207	889859	132004	1858236	101796	301522	172072	182091	122678	211167	500687	2217282	121696	221953	2895947	291567	1289543	131906	2057790	191754	370679	32877	252508	142187	471343	470736	42344	152581	810127	122336	390544	32904	142650	42206	151957	22300	42184	52793	1289286	440852	201588
Prenyltransferases	12641	446029	4478	28326	20508	32146	174270	55948	8613	351465	51996	733911	40144	119028	67840	71810	48178	83446	197799	875687	48070	87491	1143687	115059	509206	52044	812654	75670	146543	12739	99481	56028	186069	185902	16528	60006	319952	48107	154394	12673	56067	16587	59940	8734	16637	20574	509217	174123	79555
Primary bile acid biosynthesis	533	17552	181	1148	851	1291	6880	2228	311	13846	2077	28889	1583	4694	2677	2866	1937	3273	7781	34482	1906	3482	45041	4565	20057	2075	32012	2990	5770	527	3950	2251	7333	7323	701	2410	12596	1938	6058	521	2201	676	2379	360	671	845	20057	6870	3153
Primary immunodeficiency	1802	63875	630	4068	2937	4601	24931	8016	1246	50326	7436	105095	5756	17044	9724	10270	6931	11969	28330	125381	6882	12515	163762	16490	72917	7452	116360	10823	20988	1796	14221	8007	26642	26633	2378	8606	45819	6894	22120	1823	8069	2377	8589	1248	2385	2954	72915	24931	11381
Prion diseases	452	14620	179	969	713	1091	5732	1861	261	11530	1735	24051	1316	3911	2225	2397	1603	2723	6482	28715	1591	2910	37499	3791	16698	1742	26654	2496	4792	449	3297	1885	6110	6092	582	2005	10493	1614	5045	440	1832	571	1986	308	566	702	16699	5727	2631
Progesterone-mediated oocyte maturation	1015	35371	348	2266	1644	2567	13835	4438	703	27875	4139	58232	3178	9450	5355	5713	3831	6615	15693	69444	3823	6955	90693	9131	40401	4139	64445	6012	11623	1020	7910	4460	14755	14750	1327	4775	25378	3834	12247	1002	4411	1344	4774	725	1356	1641	40386	13815	6323
Propanoate metabolism	33925	1154645	12535	74677	54503	84285	451754	145843	21287	910356	135545	1900491	103911	308541	175642	186989	125981	215607	511978	2267636	124623	227976	2961915	298823	1319115	135655	2104959	196401	378932	33738	259113	146339	481900	481352	44335	156944	828412	125966	399038	33880	144990	43803	155869	23329	43662	54506	1318818	451444	206684
Prostate cancer	1016	35394	348	2267	1645	2569	13844	4441	703	27893	4142	58269	3180	9456	5358	5717	3833	6619	15703	69488	3825	6959	90751	9137	40427	4142	64486	6016	11630	1021	7915	4463	14764	14759	1328	4778	25394	3836	12255	1003	4414	1345	4777	725	1357	1642	40412	13824	6327
Proteasome	1330	46628	450	2967	2156	3364	18231	5854	906	36745	5442	76758	4207	12444	7110	7515	5059	8722	20676	91556	5029	9153	119577	12028	53258	5440	84965	7907	15312	1329	10407	5863	19460	19437	1739	6294	33451	5040	16138	1355	5899	1752	6283	933	1763	2169	53243	18208	8322
Protein digestion and absorption	513	17815	172	1132	827	1284	6966	2234	406	14040	2092	29272	1606	4766	2698	2895	1920	3337	7929	34958	1954	3495	45639	4597	20304	2107	32426	3023	5876	512	3964	2268	7454	7449	663	2396	12780	1928	6207	491	2220	665	2395	349	667	817	20329	6948	3192
Protein export	22180	779103	7899	49669	35957	56360	304497	97850	14975	613953	90878	1282209	70128	207944	118495	125494	84296	145832	345470	1529546	83989	152956	1997703	201079	889658	90990	1419515	132247	255952	22181	173874	97952	324969	324688	29010	104966	558895	84168	269600	22160	97914	29194	104886	15511	29343	36049	889480	304240	139017
Protein folding and associated processing	28735	1003549	10078	64215	46536	72630	392290	126153	19201	790942	117192	1652009	90307	267921	152551	161812	108832	187739	445013	1970447	108145	197179	2573645	259194	1146306	117452	1828760	170366	329520	28822	224177	126355	418662	418491	37674	135466	719929	108678	347222	28768	126125	37751	135277	20155	37953	46689	1145870	391987	179194
Protein kinases	14594	501519	5461	32347	23458	36664	196115	63254	9185	395332	58667	825343	45107	133917	76334	80965	54599	93687	222331	984873	53971	98853	1286425	129711	572783	58810	914164	85315	164592	14725	112426	63242	209176	209113	19012	67905	359819	54520	173288	14529	63090	18813	67528	9936	18731	23615	572753	195970	89688
Protein processing in endoplasmic reticulum	2405	84472	843	5385	3904	6101	33047	10597	1639	66584	9864	139031	7589	22558	12809	13626	9135	15776	37465	165883	9104	16595	216670	21805	96463	9876	153953	14336	27736	2439	18885	10634	35230	35211	3140	11386	60599	9139	29237	2407	10566	3151	11352	1661	3156	3912	96464	32977	15090
Proximal tubule bicarbonate reclamation	1154	38992	418	2536	1853	2850	15258	4927	694	30749	4587	64177	3507	10415	5930	6330	4268	7279	17283	76601	4213	7714	100060	10104	44558	4580	71111	6634	12781	1161	8769	4953	16278	16250	1517	5313	27976	4272	13463	1151	4879	1480	5257	778	1466	1849	44555	15248	6986
Purine metabolism	79513	2796899	28314	178349	128984	202115	1092908	351214	53871	2204045	326192	4601766	251826	746577	425222	450324	302567	523575	1240374	5490726	301455	548968	7171324	721897	3193139	326658	5095787	474746	918859	79539	624026	351466	1166583	1165953	104219	376757	2006375	302032	967996	79667	351509	104109	375931	54799	104278	129403	3192924	1092252	499046
Pyrimidine metabolism	59928	2110265	21442	134281	97224	152500	824482	264965	41105	1662887	246085	3472154	190071	563320	320819	339747	228152	395234	936025	4142380	227570	414076	5410132	544583	2409123	246291	3844342	358245	693390	59861	470638	265090	880188	879670	78390	284100	1513827	227735	730578	59891	265215	78787	283812	41683	79110	97526	2408901	824004	376567
Pyruvate metabolism	43789	1512215	15979	97013	70621	109898	591422	190552	28202	1191932	176973	2488285	136061	403809	229984	244349	164260	282712	670504	2969212	163139	297810	3878142	390888	1726870	177103	2755951	257105	496607	43788	338514	190933	630891	630195	57213	204659	1084922	164224	522850	43675	189828	56828	203653	30057	56736	70702	1726746	590952	270265
RIG-I-like receptor signaling pathway	253	9114	86	579	411	655	3568	1139	163	7180	1054	15001	820	2426	1402	1459	979	1701	4034	17905	973	1779	23389	2347	10407	1054	16615	1534	2987	250	2024	1133	3801	3794	328	1221	6534	972	3148	274	1172	329	1218	167	328	418	10414	3554	1617
RNA degradation	16682	585047	5908	37338	27037	42319	228702	73481	11264	461036	68278	962841	52634	156153	88932	94279	63315	109432	259448	1148605	63091	114880	1500135	151001	668056	68430	1065959	99312	192186	16762	130607	73602	244071	243879	21819	78845	419694	63244	202467	16682	73508	21936	78783	11667	22047	27102	667919	228490	104412
RNA polymerase	5643	199235	2020	12676	9159	14383	77840	25012	3859	156993	23216	327782	17955	53181	30301	32051	21526	37323	88358	391077	21471	39080	510775	51414	227432	23244	362950	33828	65467	5654	44416	25006	83082	83037	7385	26800	142921	21489	68966	5646	25048	7411	26775	3908	7437	9193	227422	77804	35544
RNA transport	3397	117327	1251	7505	5471	8520	45916	14779	2217	92457	13727	192863	10564	31336	17806	18977	12724	21972	52046	230256	12673	23089	300709	30332	133839	13760	213699	19980	38558	3406	26201	14824	48942	48911	4432	15847	84192	12742	40594	3324	14688	4378	15776	2288	4354	5467	133898	45828	20989
Regulation of actin cytoskeleton	0	0	0	0	0	0	0	0	0	0	0	0	0	0	0	0	0	0	0	0	0	0	0	0	0	0	0	0	0	0	0	0	0	0	0	0	0	0	0	0	0	0	0	0	0	0	0	0	0
Renal cell carcinoma	1009	34712	364	2232	1623	2526	13585	4372	640	27361	4064	57177	3123	9269	5292	5612	3762	6480	15381	68175	3739	6837	89046	8964	39674	4075	63274	5896	11389	1012	7766	4389	14490	14471	1315	4694	24902	3767	12000	1012	4380	1328	4702	722	1341	1622	39651	13572	6206
Renin-angiotensin system	202	7422	73	484	337	538	2892	925	132	5849	858	12217	662	1975	1123	1187	807	1383	3285	14581	791	1450	19048	1919	8474	875	13530	1251	2430	204	1649	924	3089	3089	274	997	5320	800	2561	199	926	270	991	137	267	340	8480	2893	1318
Replication, recombination and repair proteins	33408	1153415	11856	74113	53933	83870	451288	145452	21871	909146	135113	1898196	103876	308203	175243	186261	125157	215681	511551	2264385	124415	227230	2957502	298134	1317271	134852	2101790	196329	378665	33448	258421	145474	481214	480634	43578	156102	827564	125184	398965	33254	144619	43564	155467	23284	43627	53934	1316838	450733	206231
Restriction enzyme	5897	209113	2127	13262	9604	15091	81684	26279	4410	164829	24352	344608	18912	55897	31770	33586	22609	39270	92871	410331	22547	41002	535939	53967	239008	24286	380836	35541	68765	5869	46649	26180	87147	87207	7701	28137	150024	22516	72545	5922	26263	8086	28365	4542	8314	9668	238695	81675	37374
Retinol metabolism	2990	101935	1166	6606	4804	7479	39895	12899	1851	80378	11961	167716	9181	27240	15528	16497	11102	19022	45208	200182	10994	20131	261485	26378	116431	11959	185828	17354	33467	3017	22886	12925	42549	42481	3906	13843	73134	11115	35248	3005	12813	3824	13728	2010	3793	4807	116417	39874	18242
Rheumatoid arthritis	0	0	0	0	0	0	0	0	0	0	0	0	0	0	0	0	0	0	0	0	0	0	0	0	0	0	0	0	0	0	0	0	0	0	0	0	0	0	0	0	0	0	0	0	0	0	0	0	0
Riboflavin metabolism	10500	365192	3737	23398	16983	26470	142806	45953	7036	287815	42703	601025	32881	97524	55551	58929	39606	68286	161990	716969	39389	71794	936386	94317	417045	42786	665388	62018	119937	10530	81619	46037	152399	152299	13747	49326	261989	39579	126408	10496	45921	13765	49240	7350	13824	17009	416945	142679	65247
Ribosome	77511	2732948	27414	173813	125794	197204	1067877	343057	53391	2153519	318626	4497030	246175	729507	415563	439929	295376	511903	1212210	5364617	294775	536121	7006439	705197	3120125	319017	4978593	463885	898097	77486	609326	343274	1139918	1139191	101408	367801	1960488	294865	946237	77544	343580	102165	367722	54225	102744	126193	3119663	1067128	487629
Ribosome Biogenesis	47380	1654925	16862	105920	76629	119890	646925	208132	31799	1304131	193260	2722480	149019	441838	251583	266673	179225	309845	734010	3248523	178508	325168	4242699	427286	1889174	193616	3014911	281176	543594	47295	369585	208213	690353	689903	61961	223183	1187264	179042	572785	47258	208051	61819	222624	32642	61848	76901	1889051	646568	295527
Ribosome biogenesis in eukaryotes	2048	71514	722	4589	3317	5181	27967	8996	1366	56357	8351	117669	6433	19093	10869	11524	7764	13383	31714	140394	7708	14057	183366	18472	81655	8378	130299	12143	23482	2041	15981	8997	29835	29814	2688	9659	51304	7752	24748	2050	8983	2679	9625	1415	2679	3334	81644	27941	12770
Salivary secretion	2	56	0	4	2	4	22	7	1	44	6	93	5	15	8	9	6	10	25	111	6	11	145	14	64	6	103	10	18	2	12	7	24	24	2	8	40	6	20	2	7	2	8	1	2	2	64	22	10
Secondary bile acid biosynthesis	209	7072	68	446	333	510	2770	889	125	5575	830	11639	635	1886	1079	1156	766	1318	3132	13894	769	1392	18148	1835	8074	831	12894	1199	2334	207	1574	906	2950	2947	268	956	5073	771	2441	197	883	268	955	142	270	328	8081	2764	1266
Secretion system	64737	2174500	23291	141617	103641	159657	851683	275606	40797	1714602	256018	3580588	196088	581749	330842	352512	238275	406398	964631	4270041	235076	430304	5577242	563471	2485232	256050	3964002	370898	713689	64457	489398	275918	907918	907017	84444	296497	1560376	238238	751873	64327	273275	83990	294787	45800	84069	103787	2483561	850659	389951
Selenocompound metabolism	14143	491760	5086	31442	22846	35687	192314	61863	9387	387586	57483	809104	44288	131338	74761	79389	53283	92033	218080	965498	53073	96715	1261038	127028	561476	57572	896108	83563	161550	14134	109882	62016	205149	204976	18461	66405	352792	53268	170123	14085	61732	18401	66159	9711	18399	22868	561457	192117	87865
Sesquiterpenoid biosynthesis	0	0	0	0	0	0	0	0	0	0	0	0	0	0	0	0	0	0	0	0	0	0	0	0	0	0	0	0	0	0	0	0	0	0	0	0	0	0	0	0	0	0	0	0	0	0	0	0	0
Shigellosis	0	0	0	0	0	0	0	0	0	0	0	0	0	0	0	0	0	0	0	0	0	0	0	0	0	0	0	0	0	0	0	0	0	0	0	0	0	0	0	0	0	0	0	0	0	0	0	0	0
Signal transduction mechanisms	16515	570148	6030	36636	26583	41455	223166	71858	10652	449353	66697	937830	51311	152255	86683	92022	61962	106652	252834	1119381	61472	112281	1462012	147389	650827	66791	1038973	97015	187253	16578	127707	71867	237859	237674	21522	77137	409077	61897	197127	16533	71656	21271	76644	11148	21128	26746	650909	222792	101905
Small cell lung cancer	532	17898	178	1161	848	1308	7014	2259	318	14113	2107	29461	1606	4788	2715	2904	1939	3329	7932	35164	1930	3538	45931	4628	20454	2103	32643	3049	5865	525	4028	2283	7469	7460	688	2436	12840	1950	6177	517	2239	670	2411	355	666	838	20445	7000	3200
Sphingolipid metabolism	3738	136139	1288	8532	6136	9727	53094	16980	2683	107273	15770	223894	12243	36299	20638	21823	14590	25520	60391	267269	14634	26576	349089	35042	155319	15801	248000	23060	44746	3729	30230	16991	56722	56729	4908	18175	97643	14538	47183	3755	17063	4909	18156	2498	4909	6148	155401	53068	24229
Spliceosome	3	113	1	7	5	8	44	14	2	89	13	186	10	30	17	18	12	21	50	222	12	22	290	29	129	13	206	19	37	3	25	14	47	47	4	15	81	12	39	3	14	4	15	2	4	5	129	44	20
Sporulation	5363	193268	3298	12147	8698	14165	75393	24011	3723	152226	22387	317955	17289	51512	29175	30975	20683	36359	85638	379481	20755	37803	495676	49636	220522	22282	352147	32693	63687	5392	42799	24054	80417	80446	6880	25782	138668	20556	66820	5301	24101	7105	25845	3642	7063	8664	220598	75351	34334
Staphylococcus aureus infection	888	32490	331	2034	1449	2328	12648	4076	609	25582	3747	53336	2946	8664	4961	5176	3475	6102	14416	63676	3487	6333	83171	8398	37008	3757	59103	5538	10729	875	7184	4035	13500	13546	1174	4322	23297	3460	11227	886	4076	1155	4323	586	1157	1468	37032	12675	5780
Starch and sucrose metabolism	25455	915945	9116	57823	41572	65776	357586	114452	17685	721659	106275	1506526	82356	244254	139050	147015	98417	171603	406024	1798124	98497	179102	2348650	235981	1045176	106599	1668672	155179	300947	25613	203626	114539	381662	381644	33396	122673	656976	98178	317022	25574	114940	33360	122468	17144	33346	41694	1045596	357268	163018
Steroid biosynthesis	258	9490	89	599	425	683	3733	1179	169	7477	1095	15624	843	2524	1431	1514	1017	1764	4200	18647	1010	1850	24357	2441	10837	1097	17303	1604	3108	282	2107	1184	3952	3960	343	1267	6806	1013	3277	275	1180	337	1267	171	340	424	10836	3697	1681
Steroid hormone biosynthesis	787	27440	266	1754	1273	1983	10715	3450	516	21636	3207	45163	2464	7334	4162	4429	2973	5123	12172	53906	2948	5399	70417	7089	31353	3201	50037	4658	9003	791	6148	3465	11446	11444	1036	3709	19683	2971	9493	788	3421	1015	3678	525	1008	1276	31348	10717	4901
Stilbenoid, diarylheptanoid and gingerol biosynthesis	747	26267	265	1678	1215	1920	10263	3295	468	20707	3064	43231	2350	7002	3980	4230	2846	4896	11638	51603	2818	5163	67404	6781	30000	3062	47900	4455	8609	769	5875	3307	10956	10933	980	3549	18844	2842	9071	758	3273	966	3517	500	960	1211	29998	10254	4677
Streptomycin biosynthesis	10997	391024	3857	24822	17893	28187	152775	48996	7491	308130	45503	643212	35137	104330	59379	62878	42147	73150	173350	767726	42075	76618	1002762	100838	446297	45614	712477	66285	128401	11070	87141	49043	163051	162975	14408	52538	280480	42078	135333	11057	49108	14326	52354	7394	14296	17967	446414	152566	69682
Styrene degradation	3386	114021	1184	7403	5426	8348	44619	14427	2056	89908	13412	187725	10241	30478	17318	18513	12490	21271	50550	223990	12310	22552	292582	29549	130322	13415	207940	19395	37385	3359	25646	14494	47600	47550	4431	15563	81807	12501	39380	3383	14284	4347	15400	2317	4321	5426	130278	44579	20418
Sulfur metabolism	11451	392916	4240	25318	18400	28658	153744	49563	7340	309760	46027	646579	35384	104974	59798	63541	42698	73431	174227	771565	42392	77454	1007816	101577	448762	46154	716193	66831	129072	11460	88044	49685	163952	163813	14925	53207	281899	42723	135910	11352	49384	14774	52941	7816	14730	18417	448712	153594	70280
Sulfur relay system	12639	437744	4589	28053	20396	31782	171132	55044	8137	344992	51186	720556	39297	116841	66464	70705	47468	81793	194048	859558	47180	86163	1122662	113063	500020	51235	797778	74363	143711	12696	97926	55250	182574	182500	16537	59162	314049	47517	151251	12502	54774	16541	59035	8837	16597	20379	499848	171086	78199
Synthesis and degradation of ketone bodies	6439	210004	2308	13791	10231	15550	82309	26757	3779	165667	24890	345806	18937	56218	32000	34316	23159	39170	93148	412550	22803	41784	538859	54547	240093	24899	383044	35871	68888	6381	47479	26934	87752	87568	8374	28880	150712	23239	72496	6360	26356	8219	28554	4484	8181	10189	240002	82253	37770
Systemic lupus erythematosus	38	1311	17	85	61	103	512	168	24	1033	153	2156	116	351	198	209	140	246	582	2572	140	257	3359	338	1497	154	2387	221	430	38	291	165	551	553	52	176	940	141	461	38	168	48	177	24	47	61	1496	511	233
TGF-beta signaling pathway	0	0	0	0	0	0	0	0	0	0	0	0	0	0	0	0	0	0	0	0	0	0	0	0	0	0	0	0	0	0	0	0	0	0	0	0	0	0	0	0	0	0	0	0	0	0	0	0	0
Taurine and hypotaurine metabolism	4750	168169	1711	10715	7720	12137	65703	21080	3180	132508	19582	276827	15081	44849	25506	27044	18142	31436	74544	330158	18089	32977	431227	43385	192056	19638	306409	28522	55210	4746	37491	21112	70105	70089	6233	22602	120620	18110	58163	4777	21046	6286	22633	3351	6343	7721	191988	65641	29972
Terpenoid backbone biosynthesis	21216	740651	7518	47300	34338	53624	289496	93142	14310	583734	86533	1218843	66730	197784	112675	119435	80268	138648	328544	1454103	79946	145568	1899187	191261	845751	86571	1349580	125815	243354	21224	165497	93258	308999	308751	27738	99969	531342	80156	256346	21219	93090	27786	99718	14744	27861	34423	845659	289293	132275
Tetracycline biosynthesis	5046	174315	1894	11181	8126	12707	68213	21957	3228	137383	20386	286966	15667	46534	26470	28171	18906	32569	77280	342197	18782	34312	446946	45061	199117	20447	317613	29664	57262	5057	38955	22020	72686	72638	6569	23559	125064	18927	60256	4964	21820	6647	23572	3609	6709	8114	198995	68143	31148
Thiamine metabolism	15464	538503	5574	34340	24982	38978	210571	67737	10345	424374	62931	885915	48549	143787	81949	86935	58294	100839	238848	1057086	58157	105827	1380615	139054	614730	62975	981076	91525	176939	15472	120216	67890	224645	224443	20174	72640	386334	58273	186335	15388	67715	20185	72495	10687	20227	24987	614748	210341	96207
Tight junction	0	0	0	0	0	0	0	0	0	0	0	0	0	0	0	0	0	0	0	0	0	0	0	0	0	0	0	0	0	0	0	0	0	0	0	0	0	0	0	0	0	0	0	0	0	0	0	0	0
Toluene degradation	7232	243458	2540	15810	11584	17817	95338	30845	4548	191960	28646	400730	21969	65086	37149	39520	26682	45453	108001	478134	26343	48129	624486	63074	278150	28676	443831	41451	79933	7208	54726	30946	101708	101537	9437	33197	174690	26678	84196	7257	30748	9315	32943	4997	9283	11615	278096	95234	43632
Toxoplasmosis	530	17823	177	1156	845	1303	6969	2250	317	14054	2098	29337	1599	4768	2704	2892	1931	3315	7899	35016	1922	3523	45738	4609	20368	2094	32506	3036	5840	523	4011	2274	7438	7429	685	2426	12786	1942	6151	515	2230	667	2401	354	663	835	20359	6971	3187
Transcription factors	56293	1960606	20697	125639	90995	142374	766216	246470	36579	1545177	228941	3225366	176305	523394	297974	316191	212349	366708	869215	3849604	211168	385502	5028117	506322	2238353	229270	3572985	332969	643812	56143	438069	246895	817587	817302	73722	264674	1406527	212165	677813	56420	246031	72856	263323	38011	72517	91119	2238616	765997	350072
Transcription machinery	29527	1036361	10580	66116	47833	75040	405184	130062	19821	816702	120904	1705279	93101	276595	157324	167005	112059	193816	459582	2034851	111721	203503	2657708	267425	1183213	121184	1888463	175883	340391	29539	231332	130361	432282	432058	38611	139630	743443	111943	358585	29456	129913	38567	139241	20254	38577	47925	1183223	404637	184918
Transcription related proteins	262	8779	93	567	416	649	3433	1105	195	6927	1034	14452	795	2357	1332	1431	948	1651	3905	17248	961	1731	22526	2273	10027	1033	16005	1488	2897	259	1956	1122	3668	3694	344	1188	6298	956	3055	250	1097	333	1187	175	332	409	10035	3442	1581
Translation factors	17480	613947	6156	39099	28341	44356	239951	77121	11962	483787	71647	1010120	55277	163912	93286	98910	66421	114988	272332	1205146	66254	120522	1573959	158481	700870	71733	1118436	104251	201727	17484	136988	77204	256117	255931	22869	82712	440437	66338	212562	17425	77086	22951	82586	12149	23030	28416	700812	239760	109587
Translation proteins	31094	1080844	11090	69179	50227	78378	422651	136031	20861	851828	126384	1778113	97362	288699	164240	174397	117175	202382	479471	2121703	116721	212570	2771064	279174	1233905	126527	1969187	183764	355086	31109	241598	136198	450946	450631	40616	145937	775457	117127	374141	30933	135731	40496	145479	21425	40492	50343	1233813	422336	193149
Transporters	245665	8730218	88616	555158	400156	630991	3408069	1094226	162381	6878980	1015480	14362573	784410	2328505	1326464	1402278	942065	1633269	3868997	17141205	937288	1711470	22389112	2251819	9966711	1015449	15908682	1480044	2865322	245925	1945909	1092974	3638524	3637659	323151	1173916	6261961	939716	3017592	248858	1096318	320735	1169405	165976	319985	401756	9967313	3407535	1555388
Tropane, piperidine and pyridine alkaloid biosynthesis	4999	175992	1794	11245	8111	12701	68786	22063	3317	138718	20526	289629	15811	46978	26732	28358	18999	32894	78044	345618	18936	34548	451462	45397	200972	20564	320766	29823	57766	5001	39266	22137	73383	73412	6568	23690	126237	18990	60888	5022	22078	6518	23631	3398	6508	8120	200994	68716	31407
Tryptophan metabolism	21159	717189	7670	46556	33986	52442	280614	90604	12912	565500	84274	1180619	64428	191611	109048	116284	78290	133717	317902	1408837	77375	141741	1840220	185654	819526	84400	1307788	121935	235183	21066	161116	91048	299367	299018	27728	97611	514526	78392	247652	21092	89897	27223	96815	14459	27084	33913	819365	280390	128396
Tuberculosis	5609	197917	1982	12608	9107	14277	77315	24838	3787	155976	23062	325651	17805	52823	30083	31858	21379	37022	87770	388581	21310	38828	507547	51069	225964	23122	360638	33592	65002	5694	44159	24866	82528	82494	7341	26640	141979	21357	68479	5616	24869	7326	26577	3843	7337	9128	225954	77274	35301
Two-component system	72643	2459376	26613	159323	116259	180228	962410	310878	45241	1939050	288832	4048582	221217	657317	373982	398207	268475	459116	1090550	4830216	265324	485997	6309096	636621	2809889	289255	4483778	418934	807009	72600	552764	311509	1026311	1025694	94384	334288	1764625	268473	849755	72001	308723	93510	332099	50070	93198	116678	2809103	961729	440554
Type I diabetes mellitus	1885	67250	656	4266	3077	4836	26264	8425	1287	52987	7825	110666	6053	17936	10234	10809	7253	12582	29813	132032	7238	13171	172449	17339	76785	7830	122529	11393	22085	1896	14977	8425	28044	28021	2477	9035	48238	7234	23269	1912	8470	2488	9028	1306	2499	3088	76776	26245	11980
Type II diabetes mellitus	1537	54150	557	3430	2492	3897	21176	6798	1055	42677	6312	89054	4882	14464	8231	8719	5857	10148	24021	106300	5839	10626	138848	13981	61791	6316	98662	9197	17799	1561	12086	6803	22576	22581	2009	7289	38848	5845	18753	1532	6804	1991	7255	1031	1982	2507	61819	21145	9670
Tyrosine metabolism	17466	606060	6394	38959	28240	44011	236963	76278	11303	477725	70895	997339	54550	161827	92185	97894	65775	113265	268709	1190103	65362	119258	1554500	156669	692173	70950	1104613	102902	198941	17483	135519	76483	252840	252635	22925	81954	434757	65750	209583	17552	76108	22704	81572	11949	22661	28271	692144	236741	108274
Ubiquinone and other terpenoid-quinone biosynthesis	12939	445570	4635	28584	20829	32322	174368	56146	8427	351196	52170	733242	40093	118973	67838	72028	48446	83220	197598	874940	48078	87763	1142707	115135	508831	52246	812022	75692	146264	13075	99820	56282	185986	185737	16849	60296	319673	48446	154150	12917	56075	16792	60074	8921	16782	20916	508802	174106	79667
Ubiquitin system	701	25005	241	1581	1139	1798	9779	3121	474	19708	2904	41136	2246	6666	3802	4024	2691	4668	11083	49104	2686	4900	64135	6442	28548	2912	45564	4234	8225	713	5562	3142	10426	10423	923	3348	17934	2694	8653	691	3118	916	3349	472	916	1136	28551	9765	4457
VEGF signaling pathway	2	75	1	5	3	5	45	9	1	59	9	124	7	20	11	12	8	14	33	148	8	15	193	19	86	9	137	13	25	2	17	9	31	31	3	10	54	8	26	2	9	3	10	1	3	3	86	29	13
Valine, leucine and isoleucine biosynthesis	28386	990894	10209	63329	45914	71715	387375	124614	18342	780926	115658	1630175	89142	264461	150751	159797	107304	185238	439154	1945542	106645	194776	2541177	255859	1131303	115868	1805698	168274	325251	28409	221404	124773	413245	412795	37155	133730	710851	107253	342575	28451	124607	36835	133136	19246	36726	46026	1131377	387088	176891
Valine, leucine and isoleucine degradation	31033	1039102	11500	67636	49638	76237	406776	131651	18805	819458	122445	1710276	93553	277853	158192	168821	113785	193780	460731	2041154	112347	205783	2666099	269256	1187327	122498	1894865	176953	340842	30851	233898	132299	433936	433285	40518	141860	745560	113956	358882	30952	130482	39632	140429	21087	39320	49546	1187163	406480	186321
Various types of N-glycan biosynthesis	5	188	2	12	8	13	73	23	3	148	22	310	17	50	28	30	20	35	83	370	20	37	483	48	215	22	343	32	62	5	42	23	79	78	7	25	135	20	65	5	23	7	25	3	7	8	215	73	33
Vascular smooth muscle contraction	0	0	0	0	0	0	0	0	0	0	0	0	0	0	0	0	0	0	0	0	0	0	0	0	0	0	0	0	0	0	0	0	0	0	0	0	0	0	0	0	0	0	0	0	0	0	0	0	0
Vasopressin-regulated water reabsorption	34	1281	11	81	57	91	499	159	23	1009	148	2108	114	341	193	204	136	238	567	2516	136	249	3287	329	1462	147	2335	215	419	34	283	159	533	533	46	170	918	136	442	34	159	45	170	23	45	57	1462	499	227
Vibrio cholerae infection	143	4122	48	282	226	318	1625	545	71	3262	508	6790	375	1112	631	695	471	770	1835	8103	461	844	10576	1080	4716	494	7526	724	1351	139	970	545	1734	1723	190	589	2969	478	1428	134	520	179	568	97	174	223	4713	1624	757
Vibrio cholerae pathogenic cycle	2830	97682	1021	6279	4559	7070	38221	12291	1898	76987	11432	160836	8770	26090	14808	15765	10653	18272	43337	191786	10546	19226	250462	25258	111558	11483	177983	16622	32077	2855	21870	12304	40764	40766	3683	13210	70097	10611	33813	2803	12250	3735	13207	2026	3759	4603	111512	38164	17475
Viral myocarditis	530	17823	177	1156	845	1303	6969	2250	317	14054	2098	29337	1599	4768	2704	2892	1931	3315	7899	35016	1922	3523	45738	4609	20368	2094	32506	3036	5840	523	4011	2274	7438	7429	685	2426	12786	1942	6151	515	2230	667	2401	354	663	835	20359	6971	3187
Vitamin B6 metabolism	7235	254592	2575	16236	11733	18384	99476	31960	4911	200630	29688	418894	22918	67962	38724	40998	27516	47637	112908	499826	27431	49957	652818	65687	290671	29751	463856	43190	83621	7237	56798	31998	106209	106140	9482	34282	182629	27484	88133	7268	32037	9470	34222	4975	9484	11764	290667	99412	45427
Wnt signaling pathway	0	0	0	0	0	0	0	0	0	0	0	0	0	0	0	0	0	0	0	0	0	0	0	0	0	0	0	0	0	0	0	0	0	0	0	0	0	0	0	0	0	0	0	0	0	0	0	0	0
Xylene degradation	2693	85318	930	5592	4203	6333	33477	10943	1575	67303	10154	140312	7729	22895	13021	13981	9464	15976	37892	167512	9305	17047	218765	22209	97449	10068	155555	14671	28003	2665	19432	10989	35668	35565	3425	11796	61262	9482	29468	2584	10707	3326	11566	1807	3268	4201	97453	33444	15392
Zeatin biosynthesis	1550	54890	545	3486	2519	3956	21441	6883	1112	43249	6399	90298	4946	14658	8338	8828	5926	10289	24364	107730	5930	10759	140691	14158	62648	6402	99970	9317	18054	1549	12234	6887	22901	22891	2029	7378	39376	5913	19028	1550	6890	2045	7377	1081	2055	2527	62647	21424	9793
alpha-Linolenic acid metabolism	1425	48734	529	3160	2291	3554	19073	6142	876	38421	5713	80275	4359	13009	7396	7892	5294	9077	21596	95741	5249	9619	125062	12597	55710	5735	88872	8271	15969	1427	10944	6174	20332	20308	1859	6605	34960	5309	16830	1404	6090	1862	6591	1003	1868	2281	55687	19044	8716
beta-Alanine metabolism	16184	549261	6002	35664	25987	40137	214874	69355	10131	433081	64556	904011	49380	146829	83429	88994	59919	102521	243567	1078828	59302	108544	1409148	142154	627549	64560	1001447	93431	180236	16125	123407	69681	229271	229063	21198	74711	394078	59972	189806	16165	68750	20800	74084	11015	20663	25928	627421	214706	98369
beta-Lactam resistance	1310	42579	455	2806	2068	3147	16697	5412	805	33598	5049	70077	3848	11403	6494	6991	4665	7950	18897	83646	4643	8464	109262	11049	48644	5097	77652	7270	13993	1315	9592	5486	17793	17762	1685	5825	30556	4704	14732	1256	5335	1655	5781	893	1645	2046	48666	16673	7677
mRNA surveillance pathway	16	622	6	38	28	44	242	77	11	490	72	1023	55	165	94	99	66	116	275	1221	66	121	1595	160	710	72	1133	104	204	16	138	77	258	258	22	82	446	66	214	16	77	22	82	11	22	28	710	242	110
mTOR signaling pathway	0	0	0	0	0	0	0	0	0	0	0	0	0	0	0	0	0	0	0	0	0	0	0	0	0	0	0	0	0	0	0	0	0	0	0	0	0	0	0	0	0	0	0	0	0	0	0	0	0
p53 signaling pathway	571	19339	191	1250	912	1412	7559	2438	344	15250	2272	31833	1734	5172	2932	3134	2092	3597	8570	37994	2083	3818	49629	4998	22099	2268	35270	3294	6336	563	4346	2462	8069	8060	739	2627	13873	2103	6674	555	2418	721	2602	381	717	902	22090	7561	3455
[truncated: 49 more columns]
